# Supplementary material for: A Survey of Transposon Landscapes in the Putative Ancient Asexual Ostracod Darwinula stevensoni
Source: Genes (Basel). 2021 Mar 11;12(3):401. doi: 10.3390/genes12030401 (PMC7998251; doi:10.3390/genes12030401)
Supplement: Supplementary file 1 [file genes-12-00401-s001.zip]

Archive with 24 entries (21 files):
- supplementary material_resubmission/
- supplementary material_resubmission/Table S2_fosmids_selection_hybrid_signal.xlsx
- __MACOSX/
- __MACOSX/supplementary material_resubmission/
- __MACOSX/supplementary material_resubmission/._Table S2_fosmids_selection_hybrid_signal.xlsx
- supplementary material_resubmission/TableS3B_fosmid_seq_features.xlsx
- __MACOSX/supplementary material_resubmission/._TableS3B_fosmid_seq_features.xlsx
- supplementary material_resubmission/TableS3A_contig_seq_features.xlsx
- __MACOSX/supplementary material_resubmission/._TableS3A_contig_seq_features.xlsx
- supplementary material_resubmission/original_manuscript_with track changes.pdf
- __MACOSX/supplementary material_resubmission/._original_manuscript_with track changes.pdf
- supplementary material_resubmission/Figure S1_box plot.docx
- __MACOSX/supplementary material_resubmission/._Figure S1_box plot.docx
- supplementary material_resubmission/.DS_Store
- __MACOSX/supplementary material_resubmission/._.DS_Store
- supplementary material_resubmission/Table S1_hybridisation probes.docx
- __MACOSX/supplementary material_resubmission/._Table S1_hybridisation probes.docx
- supplementary material_resubmission/Table S5_CensorOutput_contigs.xlsx
- __MACOSX/supplementary material_resubmission/._Table S5_CensorOutput_contigs.xlsx
- supplementary material_resubmission/Figure S2_TE_ms.docx
- __MACOSX/supplementary material_resubmission/._Figure S2_TE_ms.docx
- supplementary material_resubmission/Table S4_Overview possible overlap between contigs.docx
- __MACOSX/supplementary material_resubmission/._Table S4_Overview possible overlap between contigs.docx
- __MACOSX/._supplementary material_resubmission
