# Supplementary material for: A Survey of Transposon Landscapes in the Putative Ancient Asexual Ostracod Darwinula stevensoni
Source: Genes (Basel). 2021 Mar 11;12(3):401. doi: 10.3390/genes12030401 (PMC7998251; doi:10.3390/genes12030401)
Supplement: Supplementary file 1 [file genes-12-00401-s001.zip › supplementary material_resubmission/Table S2_fosmids_selection_hybrid_signal.xlsx]

## Sheet: Sheet1
Table S2: Hybridization signal of fosmids selected for sequencing.
		nuclear copy gene = ncg
Sequencing technique	Fosmid	probe with positive hybridisation signal
IonTorrent	IonXpress_001	ncg
IonTorrent	IonXpress_002	gypsy
IonTorrent	IonXpress_003	gypsy
IonTorrent	IonXpress_005	mariner
IonTorrent	IonXpress_006	ncg
IonTorrent	IonXpress_007	gypsy
IonTorrent	IonXpress_008	Syrinx
IonTorrent	IonXpress_009	gypsy
IonTorrent	IonXpress_010	gypsy
IonTorrent	IonXpress_011	gypsy
IonTorrent	IonXpress_012	ncg
IonTorrent	IonXpress_013	gypsy
IonTorrent	IonXpress_014	ncg
IonTorrent	IonXpress_015	gypsy
IonTorrent	IonXpress_016	ncg
IonTorrent	IonXpress_017	gypsy
IonTorrent	IonXpress_018	Daphne
IonTorrent	IonXpress_019	gypsy
IonTorrent	IonXpress_020	ncg
IonTorrent	IonXpress_021	ncg
IonTorrent	IonXpress_022	Daphne
IonTorrent	IonXpress_023	ncg
IonTorrent	IonXpress_024	gypsy
IonTorrent	IonXpress_025	gypsy
IonTorrent	IonXpress_026	gypsy
IonTorrent	IonXpress_027	gypsy
IonTorrent	IonXpress_028	gypsy
IonTorrent	IonXpress_029	ncg
IonTorrent	IonXpress_030	Syrinx
IonTorrent	IonXpress_031	gypsy
IonTorrent	IonXpress_032	ncg
IonTorrent	IonXpress_033	gypsy
IonTorrent	IonXpress_034	gypsy
IonTorrent	IonXpress_035	ncg
IonTorrent	IonXpress_036	ncg
IonTorrent	IonXpress_036	gypsy
IonTorrent	IonXpress_037	ncg
IonTorrent	IonXpress_038	mariner
IonTorrent	IonXpress_039	ncg
IonTorrent	IonXpress_040	gypsy
IonTorrent	IonXpress_041	ncg
IonTorrent	IonXpress_042	gypsy
IonTorrent	IonXpress_043	gypsy
IonTorrent	IonXpress_044	ncg
IonTorrent	IonXpress_045	Syrinx
IonTorrent	IonXpress_046	gypsy
IonTorrent	IonXpress_047	gypsy
IonTorrent	IonXpress_048	ncg
IonTorrent	IonXpress_049	ncg
IonTorrent	IonXpress_050	ncg
IonTorrent	IonXpress_051	ncg
IonTorrent	IonXpress_052	gypsy
IonTorrent	IonXpress_053	Daphne
IonTorrent	IonXpress_054	gypsy
IonTorrent	IonXpress_056	gypsy
IonTorrent	IonXpress_057	ncg
IonTorrent	IonXpress_058	gypsy
IonTorrent	IonXpress_059	Syrinx
IonTorrent	IonXpress_062	Daphne
IonTorrent	IonXpress_063	gypsy
IonTorrent	IonXpress_064	ncg
IonTorrent	IonXpress_065	Daphne
IonTorrent	IonXpress_067	ncg
IonTorrent	IonXpress_068	gypsy
IonTorrent	IonXpress_069	gypsy
IonTorrent	IonXpress_070	ncg
IonTorrent	IonXpress_071	gypsy
IonTorrent	IonXpress_072	gypsy
IonTorrent	IonXpress_73	gypsy
IonTorrent	IonXpress_074	ncg
IonTorrent	IonXpress_075	gypsy
IonTorrent	IonXpress_076	gypsy
IonTorrent	IonXpress_077	gypsy
IonTorrent	IonXpress_078	gypsy
IonTorrent	IonXpress_079	ncg
IonTorrent	IonXpress_080	gypsy
IonTorrent	IonXpress_081	ncg
IonTorrent	IonXpress_082	gypsy
IonTorrent	IonXpress_083	gypsy
IonTorrent	IonXpress_085	ncg
IonTorrent	IonXpress_086	gypsy
IonTorrent	IonXpress_087	ncg
IonTorrent	IonXpress_088	ncg
IonTorrent	IonXpress_089	Syrinx
IonTorrent	IonXpress_090	ncg
IonTorrent	IonXpress_091	gypsy
IonTorrent	IonXpress_092	gypsy
IonTorrent	IonXpress_093	ncg
IonTorrent	IonXpress_094	mariner
IonTorrent	IonXpress_095	ncg
IonTorrent	IonXpress_096	ncg
PacBio	Dst-F-Holl-14O05	ncg
PacBio	Dst-F-Holl-15I07	ncg
PacBio	Dst-F-Holl-17P18	ncg
PacBio	Dst-F-Holl-42F18	ncg
PacBio	Dst-F-Holl-42P10	ncg
PacBio	Dst-F-Holl-02K10	ncg
PacBio	Dst-F-Holl-06H22	ncg
PacBio	Dst-F-Holl-07K22	ncg
PacBio	Dst-F-Holl-08N24	ncg
PacBio	Dst-F-Holl-11H10	ncg
PacBio	Dst-F-Holl-22A16	ncg
PacBio	Dst-F-Holl-22C15	ncg
PacBio	Dst-F-Holl-35G10	ncg
