# Supplementary material for: A Survey of Transposon Landscapes in the Putative Ancient Asexual Ostracod Darwinula stevensoni
Source: Genes (Basel). 2021 Mar 11;12(3):401. doi: 10.3390/genes12030401 (PMC7998251; doi:10.3390/genes12030401)
Supplement: Supplementary file 1 [file genes-12-00401-s001.zip › supplementary material_resubmission/TableS3B_fosmid_seq_features.xlsx]

## Sheet: fosmids
				Table S3B: Fosmid sequence features.
				Overall length of each fosmid in basepairs (bp) and abundance of exons, introns, TE and overlap between TE and exons and introns, respectively, in bp and % in relation to total fosmid length.
				Values were calculated for each fosmid at the DNA level with Repeat Masker (RM) and Censor as % of total fosmid length.
				Abundances of exons and introns were obtained from gene predictions with Augustus, and potential overlap calculated with translated TEs as predicted with Censor.
				Features have been visualized in Figures 2 and 4 as boxplots.
					fosmid nr.	Size	Exons	% Exons	Introns	% introns	TE_Censor	% TE_Censor	TE_RM	% TE_RM	#TEs_RM_Censor	overlap exon TE_Censor	% overlap exon TE_Censor	overlap intron TE_RM	% overlap intron TE_RM
				IonXpress_001	1*	7152	0	0	0	0	7152	100	7152	100	1	0	0	0	0
				IonXpress_002	2	4326	0	0	0	0	1430	33.0559	1426	32.9635	4	0	0	0	0
				IonXpress_003	3	11997	0	0	0	0	3156	26.3066	2599	21.6637	7	0	0	0	0
				IonXpress_005	5	6505	723	11.1145	527	8.10146	1275	19.6003	1289	19.8155	4	0	0	0	0
				IonXpress_006	6	8224	2724	33.1226	151	1.83609	0	0	0	0	0	0	0	0	0
				IonXpress_007	7	11540	0	0	0	0	2183	18.9168	1862	16.1352	7	0	0	0	0
				IonXpress_008	8	9109	226	2.48106	2526	27.7308	741	8.13481	0	0	1	0	0	0	0
				IonXpress_009	9	19607	3623	18.4781	5022	25.6133	0	0	35	0.178508	1	0	0	0	0
				IonXpress_010	10	2776	0	0	0	0	1172	42.219	1196	43.0836	1	0	0	0	0
				IonXpress_011	11	22785	0	0	0	0	8718	38.262	1268	5.56506	9	0	0	0	0
				IonXpress_012	12	11739	0	0	0	0	147	1.25224	1169	9.95826	5	0	0	0	0
				IonXpress_013	13	27119	7366	27.1618	11235	41.4285	2391	8.8167	808	2.97946	6	0	0	358	1.32011
				IonXpress_014	14	64871	7554	11.6446	17016	26.2305	3221	4.96524	27297	42.0789	8	0	0	0	0
				IonXpress_015	15	36325	2989	8.22849	33336	91.7715	2350	6.46937	2298	6.32622	9	0	0	200	0.550585
				IonXpress_016	16	26405	681	2.57906	2944	11.1494	2207	8.35827	3282	12.4295	3	0	0	0	0
				IonXpress_017	17	17691	1934	10.9321	0	0	6579	37.1884	1315	7.43316	7	0	0	0	0
				IonXpress_018	18	19326	0	0	0	0	4612	23.8642	4296	22.2291	1	0	0	0	0
				IonXpress_019	19	35991	6106	16.9654	15512	43.0997	240	0.666833	31	0.0861326	2	0	0	68	0.188936
				IonXpress_020	20	11022	355	3.22083	3256	29.5409	1398	12.6837	0	0	2	0	0	0	0
				IonXpress_021	21	13014	1167	8.96727	2118	16.2748	3801	29.207	3177	24.4122	5	0	0	0	0
				IonXpress_022	22	17381	1466	8.4345	4952	28.4909	1204	6.9271	0	0	1	0	0	0	0
				IonXpress_023	23	20567	753	3.6612	0	0	384	1.86707	1953	9.49579	9	0	0	0	0
				IonXpress_024	24	23454	0	0	0	0	8198	34.9535	1691	7.20986	8	0	0	0	0
				IonXpress_025	25	32987	0	0	0	0	6181	18.7377	4495	13.6266	13	0	0	0	0
				IonXpress_026	26	31414	4828	15.3689	9284	29.5537	4462	14.2039	2750	8.75406	5	0	0	125	0.397912
				IonXpress_027	27	38427	1718	4.47081	8138	21.1778	7260	18.893	3802	9.89408	6	0	0	325	0.845759
				IonXpress_028	28	36872	761	2.0639	26410	71.6262	13637	36.9847	7015	19.0253	17	0	0	2296	6.22695
				IonXpress_029	29	38524	6021	15.6292	16456	42.7162	3529	9.16052	228	0.591839	7	0	0	0	0
				IonXpress_030	30	22918	197	0.859586	2706	11.8073	9240	40.3177	0	0	10	0	0	0	0
				IonXpress_031	31	18937	2290	12.0927	2391	12.6261	4507	23.8	1048	5.53414	9	0	0	191	1.00861
				IonXpress_032	32	31939	692	2.01368	19023	59.5604	0	0	14158	44.3283	2	0	0	0	0
				IonXpress_033	33	34365	1991	5.79369	0	0	10257	29.8472	4566	13.2868	11	0	0	0	0
				IonXpress_034	34	28386	1765	6.21785	2153	7.58472	2661	9.37434	0	0	4	2	0.00704573	1883	6.63355
				IonXpress_035	35	27096	4819	17.7849	8938	32.9864	1041	3.8419	0	0	2	5	0.0184529	849	3.1333
				IonXpress_036	36	19935	0	0	0	0	576	2.88939	10709	53.7196	8	0	0	0	0
				IonXpress_036	36	19935	0	0	0	0	576	2.88939	10709	53.7196	8	0	0	0	0
				IonXpress_037	37	26452	1654	6.25284	13037	49.2855	1335	5.04688	364	1.37608	2	0	0	0	0
				IonXpress_038	38	19529	0	0	0	0	1260	6.45194	16413	84.0442	2	0	0	0	0
				IonXpress_039	39	32785	0	0	0	0	11672	35.6016	7501	22.8794	17	0	0	0	0
				IonXpress_040	40	17009	5298	31.1482	1619	9.51849	0	0	0		0	0	0	0	0
				IonXpress_041	41	23078	3756	16.2752	2784	12.0634	2849	12.3451	1895	8.21128	5	0	0	290	1.25661
				IonXpress_042	42	18610	0	0	0	0	1563	8.39871	6357	34.1591	13	0	0	0	0
				IonXpress_043	43	29018	0	0	0	0	6521	22.4723	3197	11.0173	15	0	0	0	0
				IonXpress_044	44	26791	0	0	0	0	4687	17.4947	4320	16.1248	13	0	0	0	0
				IonXpress_045	45	18937	0	0	0	0	8081	42.6731	6070	32.0537	7	0	0	0	0
				IonXpress_046	46	15863	0	0	0	0	4213	26.5587	2943	18.5526	8	0	0	0	0
				IonXpress_047	47	28828	2382	8.2628	4949	17.1673	6605	22.9118	1468	5.09227	8	0	0	0	0
				IonXpress_048	48	39760	0	0	0	0	3099	7.79427	2659	6.68763	9	0	0	0	0
				IonXpress_049	49	7845	0	0	0	0	201	2.56214	0	0	1	0	0	0	0
				IonXpress_050	50	26132	0	0	0	0	492	1.88275	23311	89.2048	1	0	0	0	0
				IonXpress_051	51	26711	1100	4.11815	0	0	2429	9.09363	7803	29.2127	10	0	0	0	0
				IonXpress_052	52	13378	3122	23.3368	158	1.18104	3025	22.6118	193	1.44267	6	30	0.224249	0	0
				IonXpress_053	53	28202	0	0	0	0	6311	22.3778	2226	7.89306	7	0	0	0	0
				IonXpress_054	54	38715	1450	3.74532	25390	65.5818	9812	25.3442	6009	15.5211	16	0	0	2588	6.68475
				IonXpress_056	56	25776	0	0	0	0	5907	22.9167	5284	20.4997	12	0	0	0	0
				IonXpress_057	57	38866	2439	6.27541	1736	4.46663	5342	13.7447	7597	19.5466	13	0	0	296	0.761591
				IonXpress_058	58	18143	453	0.249683	1736	9.56843	1509	8.31726	7241	39.9107	5	0	0	296	1.63148
				IonXpress_059	59	15214	2853	18.7525	1140	7.4931	1492	9.80676	1305	8.57763	2	0	0	0	0
				IonXpress_062	62	32778	910	2.77625	5218	15.9192	9042	27.5856	4037	12.3162	12	0	0	0	0
				IonXpress_063	63	38054	0	0	0	0	12302	32.3277	7779	20.442	13	0	0	0	0
				IonXpress_064	64	19033	1229	6.45721	131	0.688278	1688	8.86881	930	4.88625	4	0	0	0	0
				IonXpress_065	65	14630	698	4.77102	1437	9.82228	4990	34.108	2906	19.8633	6	0	0	0	0
				IonXpress_067	67	15757	393	2.49413	3455	21.9268	2118	13.4416	0	0	4	0	0	1794	11.3854
				IonXpress_068	68	19117	302	1.57975	679	3.55181	3538	18.5071	494	2.58409	9	0	0	0	0
				IonXpress_069	69	32882	933	2.83742	24938	75.8409	4651	14.1445	4827	14.6798	4	0	0	339	1.03096
				IonXpress_070	70	28812	3985	13.831	9957	34.5585	0	0	760	2.63779	2	0	0	0	0
				IonXpress_071	71	7548	1142	15.1298	0	0	2965	39.2819	1144	15.1563	2	0	0	0	0
				IonXpress_072	72	22152	3589	16.2017	11104	50.1264	4439	20.0388	2425	10.9471	5	0	0	3059	13.8091
				IonXpress_73	73	19443	1847	9.49956	10346	53.212	1146	5.89415	1251	6.43419	1	0	0	122	0.627475
				IonXpress_074	74	18066	1764	9.7642	6817	37.7339	2457	18.2745	0	0	5	0	0	1065	5.89505
				IonXpress_075	75	9668	0	0	0	0	1118	11.5639	1202	12.4328	1	0	0	0	0
				IonXpress_076	76	20795	1759	8.45876	7731	37.1772	552	2.65448	463	2.2265	4	0	0	0	0
				IonXpress_077	77	33885	7550	22.2812	8358	24.6658	1660	4.89892	1037	3.06035	9	0	0	0	0
				IonXpress_078	78	14012	1402	10.0057	3947	28.1687	537	3.83243	672	4.79589	1	0	0	535	3.81816
				IonXpress_079	79	34028	4487	13.1862	13887	40.8105	1230	3.61467	163	0.479017	5	0	0	0	0
				IonXpress_080	80	16176	1648	10.1879	7952	49.1592	3423	21.161	0	0	5	0	0	0	0
				IonXpress_081	81	38392	0	0	0	0	1356	3.53199	28553	74.3723	7	0	0	0	0
				IonXpress_082	82	3945	0	0	0	0	1560	39.5437	1716	43.4981	4	0	0	0	0
				IonXpress_083	83	25431	3649	14.3486	7049	27.7181	3192	12.5516	2391	9.40191	5	0	0	0	0
				IonXpress_085	85	13851	1284	9.27009	7177	51.8158	2142	15.4646	479	3.45823	3	13	0.093856	487	3.51599
				IonXpress_086	86	34895	3171	9.08726	28129	80.6104	5337	15.2945	3671	10.5201	14	0	0	1228	3.51913
				IonXpress_087	87	15023	0	0	0	0	0	0	11690	77.814	2	0	0	0	0
				IonXpress_088	88	27987	0	0	0	0	1131	4.04116	17306	61.8359	10	0	0	0	0
				IonXpress_089	89	29857	865	2.89714	5499	18.4178	12715	42.5863	3478	11.6489	12	55	0.184211	2343	7.84741
				IonXpress_090	90	16824	0	0	0	0	1950	11.5906	0	0	2	0	0	0	0
				IonXpress_091	91	28527	2534	8.88281	10947	38.3742	2891	10.1343	1609	5.64027	4	0	0	0	0
				IonXpress_092	92	6144	0	0	0	0	0	0	0	0	0	0	0	0	0
				IonXpress_093	93	15287	0	0	0	0	501	3.27729	2578	16.864	5	0	0	0	0
				IonXpress_094	94	9392	0	0	0	0	3438	36.6056	2702	28.7692	4	0	0	0	0
				IonXpress_095	95	34157	7335	0	18086	52.9496	1059	3.10039	0	0	3	17	0.0497702	243	0.711421
				IonXpress_096	96	30736	3366	10.9513	22394	72.8592	1190	3.87168	486	1.58121	5	0	0	1122	3.65044
				Dst-F-Holl-14O05	97	25552	2432	9.51785	5554	21.7361	2236	8.75078	0	0	1	0	0	0	0
				Dst-F-Holl-15I07	98	18809	2432	12.93	5554	29.5284	2236	11.8879	0	0	1	0	0	0	0
				Dst-F-Holl-17P18	99	37529	7222	19.2438	24026	64.0198	2139	5.69959	469	1.2497	5	0	0	1078	2.87245
				Dst-F-Holl-42F18	100*	48609	0	0	0	0	16671	34.2961	48609	100	1	0	0	0	0
				Dst-F-Holl-42P10	101	38029	3348	8.80381	16967	44.616	11007	28.9437	6378	16.7714	12	0	0	4398	11.5649
				Dst-F-Holl-02K10	102	44059	4669	10.5972	10920	24.7849	1830	4.15352	1314	2.98236	5	0	0	1352	3.06861
				Dst-F-Holl-06H22	103	29113	2588	8.8895	1330	4.56841	2664	9.15055	1345	4.61993	7	0	0	250	0.858723
				Dst-F-Holl-07K22	104	38730	6207	16.0263	25782	66.5686	4773	12.3238	1921	4.95998	5	0	0	0	0
				Dst-F-Holl-08N24	105	39484	3926	9.94327	19277	48.8223	3146	7.96778	1785	4.52082	10	0	0	515	1.30433
				Dst-F-Holl-11H10	106	42227	4261	10.0907	10921	25.8626	1863	4.41187	1323	3.13307	4	0	0	1299	69.7262
				Dst-F-Holl-22A16	107	40320	3908	9.69246	23914	59.3105	2940	7.29167	3188	7.90675	8	0	0	101	0.250496
				Dst-F-Holl-22C15	108	29845	1672	5.60228	2305	7.72324	2839	9.51248	0	0	2	0	0	0	4.77232
				Dst-F-Holl-35G10	109	36125	1668	4.6173	24901	68.9301	5278	14.6104	2765	7.65398	12	0	0	1724	32.6639
				average		24442.5		6.7169		20.0614		15.9794		16.6085	5.96154		0.0055537		2.0532
				median		24442.5		4.54406		9.69536		11.7393		8.57763	5		0		0
				recalculated average % TE with RM without fosmid 1 & 100										14.67
				recalculated median % TE with RM without fosmid 1 & 100										7.91
				* RepeatMasker erraneously identified an entire tandem repeat as TE in these fosmids; we consider the results of the analysis with Censor as the correct ones.
