# Supplementary material for: A Survey of Transposon Landscapes in the Putative Ancient Asexual Ostracod Darwinula stevensoni
Source: Genes (Basel). 2021 Mar 11;12(3):401. doi: 10.3390/genes12030401 (PMC7998251; doi:10.3390/genes12030401)
Supplement: Supplementary file 1 [file genes-12-00401-s001.zip › supplementary material_resubmission/TableS3A_contig_seq_features.xlsx]

## Sheet: Dscosmid_341fasta-names
	Table S4A: Contig sequence features.
	Overall length of each contig in basepairs (bp) and abundance of exons, introns, TEs and overlap between TE and exons and introns, respectively, in bp and %.
	Values were calculated for each fosmid at the DNA level with Repeat Masker (RM) and Censor as % of total fosmid length.
	Abundances of exons and introns were obtained from gene predictions with Augustus, and potential overlap calculated with translated TEs as predicted with Censor.
contig nr	Fosmid_contig	Contig abbreviation	size bp	Exon-bp	% exon	Intron-bp	% intron	exon-TE_Censor_bp	% TE exon	Intron-TE_Censor_bp	% TE intron	TE_RM-bp	% TE_RM	TE_Censor-bp	% TE_Censor	#TE_RM-censor
1	IonXpress_001_R_2013_contig_1	Ds_ctg1*	7152	0	0	0	0	0	0	0	0	7152	100	0	0	1
2	IonXpress_002_contig_3	Ds_ctg2	4326	0	0	0	0	0	0	0	0	1426	32.9635	1430	33.0559	4
3	IonXpress_003_contig_1	Ds_ctg3	2291	0	0	0	0	0	0	0	0	410	17.8961	1207	52.6844	2
4	IonXpress_003_contig_2	Ds_ctg4	1116	0	0	0	0	0	0	0	0	0	0	0	0	0
5	IonXpress_003_contig_4	Ds_ctg5	2567	0	0	0	0	0	0	0	0	1292	50.3311	1250	48.695	1
6	IonXpress_003_contig_5	Ds_ctg6	2346	0	0	0	0	0	0	0	0	110	4.68883	369	15.7289	1
7	IonXpress_003_contig_9	Ds_ctg7	3677	0	0	0	0	0	0	0	0	787	21.4033	330	8.97471	3
8	IonXpress_005_contig_3	Ds_ctg8	2126	0	0	0	0	0	0	0	0	361	16.9802	252	11.8532	2
9	IonXpress_005_4	Ds_ctg9	4379	723	16.5106	527	12.0347	0	0	0	0	928	21.1921	1023	23.3615	2
10	IonXpress_006_contig_2	Ds_ctg10	4049	0	0	0	0	0	0	0	0	0	0	0	0	0
11	IonXpress_006_contig_7	Ds_ctg11	4175	2724	65.2455	151	3.61677	0	0	0	0	0	0	0	0	0
12	IonXpress_007_contig_1	Ds_ctg12	7298	0	0	0	0	0	0	0	0	1862	25.5138	1760	24.1162	5
13	IonXpress_007_contig_2	Ds_ctg13	4242	0	0	0	0	0	0	0	0	0	0	423	9.97171	2
14	IonXpress_008_contig_2	Ds_ctg14	2685	0	0	0	0	0	0	0	0	0	0	0	0	0
15	IonXpress_008_contig_3	Ds_ctg15	3672	0	0	0	0	0	0	0	0	0	0	741	20.1797	1
16	IonXpress_008_contig_4	Ds_ctg16	2752	226	8.21221	2526	91.7878	0	0	0	0	0	0	0	0	0
17	IonXpress_009_contig_1	Ds_ctg17	3833	0	0	0	0	0	0	0	0	35	0.913123	0	0	1
18	IonXpress_009_contig_5	Ds_ctg18	8025	1475	18.3801	655	8.16199	0	0	0	0	0	0	0	0	0
19	IonXpress_009_contig_7	Ds_ctg19	7749	2148	27.7197	4367	56.3557	0	0	0	0	0	0	0	0	0
20	IonXpress_010_contig_1	Ds_ctg20	150	0	0	0	0	0	0	0	0	0	0	0	0	0
21	IonXpress_010_contig_2	Ds_ctg21	2626	0	0	0	0	0	0	0	0	1196	45.5446	1172	44.6306	1
22	IonXpress_011_contig_1	Ds_ctg22	12675	0	0	0	0	0	0	0	0	1268	10.0039	1206	9.51479	1
23	IonXpress_011_contig_2	Ds_ctg23	2033	0	0	0	0	0	0	0	0	0	0	1812	89.1294	3
24	IonXpress_011_contig_3	Ds_ctg24	5266	0	0	0	0	0	0	0	0	0	0	4314	81.9218	4
25	IonXpress_011_contig_8	Ds_ctg25	1388	0	0	0	0	0	0	0	0	0	0	1386	99.8559	1
26	IonXpress_011_contig_11	Ds_ctg26	1423	0	0	0	0	0	0	0	0	0	0	0	0	0
27	IonXpress_012_contig_2	Ds_ctg27	8218	0	0	0	0	0	0	0	0	806	9.80774	147	1.78876	4
28	IonXpress_012_contig_3	Ds_ctg28	3521	0	0	0	0	0	0	0	0	363	10.3096	0	0	1
29	IonXpress_013_contig_3	Ds_ctg29	8155	4058	49.7609	3946	48.3875	0	0	0	0	0	0	0	0	0
30	IonXpress_013_contig_6	Ds_ctg30	4625	652	14.0973	3768	81.4703	0	0	0	0	103	2.22703	0	0	1
31	IonXpress_013_contig_7	Ds_ctg31	18716	2656	14.1911	3521	18.8128	0	0	358	1.9128	705	3.76683	2391	12.7752	5
32	IonXpress_014_contig_1	Ds_ctg32	27119	0	0	0	0	0	0	0	0	25006	92.2084	735	2.71028	3
33	IonXpress_014_contig_2	Ds_ctg33	5192	0	0	0	0	0	0	0	0	2291	44.1256	141	2.71572	3
34	IonXpress_014_contig_3	Ds_ctg34	28939	7554	26.1032	17016	58.7995	0	0	0	0	0	0	2345	8.10325	2
35	IonXpress_014_contig_7	Ds_ctg35	2174	0	0	0	0	0	0	0	0	0	0	0	0	0
36	IonXpress_014_contig_8	Ds_ctg36	1447	0	0	0	0	0	0	0	0	0	0	0	0	0
37	IonXpress_015_contig_1	Ds_ctg37	36325	2989	8.22849	33336	91.7715	0	0	200	0.550585	2298	6.32622	2350	6.46937	9
38	IonXpress_016_contig_1	Ds_ctg38	5855	0	0	0	0	0	0	0	0	0	0	0	0	0
39	IonXpress_016_contig_3	Ds_ctg39	6812	681	9.99706	2944	43.2179	0	0	0	0	0	0	0	0	0
40	IonXpress_016_contig_5	Ds_ctg40	10625	0	0	0	0	0	0	0	0	169	1.59059	162	1.52471	2
41	IonXpress_016_contig_10	Ds_ctg41	3113	0	0	0	0	0	0	0	0	3113	100	2045	65.6923	1
42	IonXpress_017_contig_1	Ds_ctg42	3715	1934	52.0592	0	0	0	0	0	0	0	0	0	0	0
43	IonXpress_017_contig_2	Ds_ctg43	2345	0	0	0	0	0	0	0	0	0	0	0	0	0
44	IonXpress_017_contig_3	Ds_ctg44	4607	0	0	0	0	0	0	0	0	290	6.29477	972	21.0983	2
45	IonXpress_017_contig_4	Ds_ctg45	7024	0	0	0	0	0	0	0	0	1025	14.5928	5607	79.8263	5
46	IonXpress_018_contig_1	Ds_ctg46	3211	0	0	0	0	0	0	0	0	0	0	1201	37.4027	1
47	IonXpress_018_contig_2	Ds_ctg47	1863	0	0	0	0	0	0	0	0	0	0	0	0	0
48	IonXpress_018_contig_3	Ds_ctg48	4443	0	0	0	0	0	0	0	0	0	0	0	0	0
49	IonXpress_018_contig_4	Ds_ctg49	9809	0	0	0	0	0	0	0	0	4296	43.7965	3411	34.7742	1
50	IonXpress_019_contig_1	Ds_ctg50	19512	3436	17.6097	3827	19.6136	0	0	68	0.348503	0	0	240	1.23001	1
51	IonXpress_019_contig_3	Ds_ctg51	16479	2670	16.2024	11685	70.9084	0	0	0	0	31	0.188118	0	0	1
52	IonXpress_020_contig_3	Ds_ctg52	6812	355	5.21139	3256	47.798	0	0	0	0	0	0	0	0	0
53	IonXpress_020_contig_12	Ds_ctg53	4210	0	0	0	0	0	0	0	0	0	0	1398	33.2067	2
54	IonXpress_021_contig_1	Ds_ctg54	3726	0	0	0	0	0	0	0	0	64	1.71766	0	0	1
55	IonXpress_021_contig_2	Ds_ctg55	5433	1167	21.4798	2118	38.984	0	0	0	0	0	0	1803	33.1861	3
56	IonXpress_021_contig_3	Ds_ctg56	742	0	0	0	0	0	0	0	0	0	0	0	0	0
57	IonXpress_021_contig_5	Ds_ctg57	3113	0	0	0	0	0	0	0	0	3113	100	1998	64.1825	1
58	IonXpress_022_contig_1	Ds_ctg58	6510	1466	22.5192	4952	76.0676	0	0	0	0	0	0	0	0	0
59	IonXpress_022_contig_2	Ds_ctg59	4443	0	0	0	0	0	0	0	0	0	0	0	0	0
60	IonXpress_022_contig_4	Ds_ctg60	6428	0	0	0	0	0	0	0	0	0	0	1204	18.7306	1
61	IonXpress_023_contig_1	Ds_ctg61	3706	753	20.3184	0	0	0	0	0	0	287	7.7442	0	0	2
62	IonXpress_023_contig_3	Ds_ctg62	10621	0	0	0	0	0	0	0	0	1553	14.622	384	3.61548	6
63	IonXpress_023_contig_4	Ds_ctg63	3099	0	0	0	0	0	0	0	0	0	0	0	0	0
64	IonXpress_023_contig_5	Ds_ctg64	1735	0	0	0	0	0	0	0	0	113	6.51297	0	0	1
65	IonXpress_023_contig_8	Ds_ctg65	1406	0	0	0	0	0	0	0	0	0	0	0	0	0
66	IonXpress_024_contig_1	Ds_ctg66	3771	0	0	0	0	0	0	0	0	90	2.38663	0	0	1
67	IonXpress_024_contig_2	Ds_ctg67	3991	0	0	0	0	0	0	0	0	0	0	0	0	0
68	IonXpress_024_contig_6	Ds_ctg68	2184	0	0	0	0	0	0	0	0	0	0	0	0	0
69	IonXpress_024_contig_7	Ds_ctg69	3677	0	0	0	0	0	0	0	0	1236	33.6144	1865	50.7207	4
70	IonXpress_024_contig_9	Ds_ctg70	3254	0	0	0	0	0	0	0	0	0	0	2841	87.3079	1
71	IonXpress_024_contig_10	Ds_ctg71	4003	0	0	0	0	0	0	0	0	0	0	3036	75.8431	1
72	IonXpress_024_contig_13	Ds_ctg72	2574	0	0	0	0	0	0	0	0	365	14.1803	456	17.7156	1
73	IonXpress_025_contig_1	Ds_ctg73	5556	0	0	0	0	0	0	0	0	1082	19.4744	2026	36.4651	4
74	IonXpress_025_contig_2	Ds_ctg74	19206	0	0	0	0	0	0	0	0	2915	15.1775	1722	8.96595	7
75	IonXpress_025_contig_3	Ds_ctg75	6202	0	0	0	0	0	0	0	0	498	8.02967	2433	39.2293	2
76	IonXpress_025_contig_4	Ds_ctg76	2023	0	0	0	0	0	0	0	0	0	0	0	0	0
77	IonXpress_026_contig_1	Ds_ctg77	5963	2000	33.5402	1011	16.9546	0	0	0	0	0	0	0	0	0
78	IonXpress_026_contig_2	Ds_ctg78	558	0	0	0	0	0	0	0	0	0	0	0	0	0
79	IonXpress_026_contig_3	Ds_ctg79	21543	2828	13.1272	8273	38.4023	0	0	125	0.580235	2750	12.7652	2867	13.3083	3
80	IonXpress_026_contig_4	Ds_ctg80	3350	0	0	0	0	0	0	0	0	0	0	1595	47.6119	2
81	IonXpress_027_contig_1	Ds_ctg81	15051	1718	11.4145	8138	54.0695	0	0	325	2.15932	1111	7.38157	327	2.17261	1
82	IonXpress_027_contig_2	Ds_ctg82	23376	0	0	0	0	0	0	0	0	2691	11.5118	6933	29.6586	5
83	IonXpress_028_contig_3	Ds_ctg83	36872	761	2.0639	26410	71.6262	0	0	2296	6.22695	7015	19.0253	13637	36.9847	17
84	IonXpress_029_contig_2	Ds_ctg84	24817	5207	20.9816	16456	66.3094	0	0	0	0	110	0.443245	712	2.869	3
85	IonXpress_029_contig_3	Ds_ctg85	11554	814	7.04518	0	0	0	0	0	0	118	1.02129	1559	13.4932	3
86	IonXpress_029_contig_14	Ds_ctg86	2153	0	0	0	0	0	0	0	0	0	0	1258	58.4301	1
87	IonXpress_030_contig_3	Ds_ctg87	7962	0	0	0	0	0	0	0	0	0	0	1034	12.9867	1
88	IonXpress_030_contig_4	Ds_ctg88	4769	0	0	0	0	0	0	0	0	0	0	2686	56.3221	5
89	IonXpress_030_contig_6	Ds_ctg89	6581	0	0	0	0	0	0	0	0	0	0	5307	80.6412	3
90	IonXpress_030_contig_7	Ds_ctg90	236	0	0	0	0	0	0	0	0	0	0	213	90.2542	1
91	IonXpress_030_contig_10	Ds_ctg91	3370	197	5.8457	2706	80.2967	0	0	0	0	0	0	0	0	0
92	IonXpress_031_contig_1	Ds_ctg92	5057	1781	35.2185	0	0	0	0	0	0	0	0	0	0	0
93	IonXpress_031_contig_2	Ds_ctg93	5968	0	0	0	0	0	0	0	0	228	3.82038	2035	34.0985	4
94	IonXpress_031_contig_3	Ds_ctg94	5012	0	0	0	0	0	0	0	0	820	16.3607	2280	45.4908	4
95	IonXpress_031_contig_6	Ds_ctg95	2900	509	17.5517	2391	82.4483	0	0	191	6.58621	0	0	192	6.62069	1
96	IonXpress_032_contig_1	Ds_ctg96	28275	692	2.44739	19023	67.2785	0	0	0	0	14158	50.0725	0	0	2
97	IonXpress_032_contig_10	Ds_ctg97	1621	0	0	0	0	0	0	0	0	0	0	0	0	0
98	IonXpress_032_contig_13	Ds_ctg98	1840	0	0	0	0	0	0	0	0	0	0	0	0	0
99	IonXpress_032_contig_16	Ds_ctg99	203	0	0	0	0	0	0	0	0	0	0	0	0	0
100	IonXpress_033_contig_1	Ds_ctg100	22084	1024	4.63684	0	0	0	0	0	0	2203	9.97555	4040	18.2938	8
101	IonXpress_033_contig_4	Ds_ctg101	12281	967	7.87395	0	0	0	0	0	0	2363	19.2411	6217	50.6229	3
102	IonXpress_034_contig_1	Ds_ctg102	1128	772	68.4397	0	0	0	0	0	0	0	0	0	0	0
103	IonXpress_034_contig_3	Ds_ctg103	13352	0	0	0	0	0	0	0	0	0	0	459	3.43769	2
104	IonXpress_034_contig_4	Ds_ctg104	7027	0	0	0	0	0	0	0	0	0	0	313	4.45425	1
105	IonXpress_034_contig_5	Ds_ctg105	3315	993	29.9548	2153	64.9472	2	0.0603318	1883	56.8024	0	0	1889	56.9834	1
106	IonXpress_034_contig_14	Ds_ctg106	3564	0	0	0	0	0	0	0	0	0	0	0	0	0
107	IonXpress_035_contig_1	Ds_ctg107	20988	4819	22.9607	8938	42.5862	5	0.0238231	849	4.04517	0	0	1041	4.95998	2
108	IonXpress_035_contig_4	Ds_ctg108	3827	0	0	0	0	0	0	0	0	0	0	0	0	0
109	IonXpress_035_contig_5	Ds_ctg109	2281	0	0	0	0	0	0	0	0	0	0	0	0	0
110	IonXpress_036_contig_1	Ds_ctg110	7151	0	0	0	0	0	0	0	0	7151	100	156	2.18151	1
111	IonXpress_036_contig_3	Ds_ctg111	12784	0	0	0	0	0	0	0	0	3558	27.8317	420	3.28536	7
112	IonXpress_037_contig_1	Ds_ctg112	19164	1654	8.63077	13037	68.0286	0	0	0	0	364	1.89939	666	3.47527	2
113	IonXpress_037_contig_4	Ds_ctg113	1649	0	0	0	0	0	0	0	0	0	0	0	0	0
114	IonXpress_037_contig_6	Ds_ctg114	5639	0	0	0	0	0	0	0	0	0	0	669	11.8638	2
115	IonXpress_038_contig_1	Ds_ctg115	6976	0	0	0	0	0	0	0	0	6976	100	0	0	1
116	IonXpress_038_contig_2	Ds_ctg116	12553	0	0	0	0	0	0	0	0	9437	75.1772	1260	10.0374	1
117	IonXpress_039_contig_2	Ds_ctg117	4955	0	0	0	0	0	0	0	0	793	16.004	974	19.6569	5
118	IonXpress_039_contig_3	Ds_ctg118	11139	0	0	0	0	0	0	0	0	3534	31.7264	3052	27.3992	3
119	IonXpress_039_contig_4	Ds_ctg119	4252	0	0	0	0	0	0	0	0	753	17.7093	860	20.2258	2
120	IonXpress_039_contig_5	Ds_ctg120	3292	0	0	0	0	0	0	0	0	254	7.71567	1132	34.3864	2
121	IonXpress_039_contig_6	Ds_ctg121	5180	0	0	0	0	0	0	0	0	799	15.4247	3352	64.7104	4
122	IonXpress_039_contig_8	Ds_ctg122	3967	0	0	0	0	0	0	0	0	1368	34.4845	2302	58.0287	1
123	IonXpress_040_contig_1	Ds_ctg123	748	0	0	0	0	0	0	0	0	0	0	0	0	0
124	IonXpress_040_contig_2	Ds_ctg124	12086	2574	21.2974	1468	12.1463	0	0	0	0	0	0	0	0	0
125	IonXpress_040_contig_3	Ds_ctg125	4175	2724	65.2455	151	3.61677	0	0	0	0	0	0	0	0	0
126	IonXpress_041_contig_1	Ds_ctg126	5670	0	0	0	0	0	0	0	0	0	0	0	0	0
127	IonXpress_041_contig_3	Ds_ctg127	2729	712	26.0901	168	6.1561	0	0	0	0	0	0	809	29.6446	1
128	IonXpress_041_contig_4	Ds_ctg128	14679	3044	20.7371	2616	17.8214	0	0	290	1.97561	1895	12.9096	2040	13.8974	4
129	IonXpress_042_contig_1	Ds_ctg129	2851	0	0	0	0	0	0	0	0	2851	100	318	11.154	1
130	IonXpress_042_contig_2	Ds_ctg130	9067	0	0	0	0	0	0	0	0	1018	11.2275	1104	12.176	8
131	IonXpress_042_contig_4	Ds_ctg131	6692	0	0	0	0	0	0	0	0	2488	37.1787	141	2.10699	4
132	IonXpress_043_contig_2	Ds_ctg132	3713	0	0	0	0	0	0	0	0	0	0	1140	30.7029	2
133	IonXpress_043_contig_4	Ds_ctg133	10440	0	0	0	0	0	0	0	0	1930	18.4866	3835	36.7337	6
134	IonXpress_043_contig_5	Ds_ctg134	14865	0	0	0	0	0	0	0	0	1267	8.52338	1546	10.4003	7
135	IonXpress_044_contig_1	Ds_ctg135	10226	0	0	0	0	0	0	0	0	2551	24.9462	1734	16.9568	3
136	IonXpress_044_contig_4	Ds_ctg136	918	0	0	0	0	0	0	0	0	0	0	0	0	0
137	IonXpress_044_contig_5	Ds_ctg137	4538	0	0	0	0	0	0	0	0	0	0	840	18.5104	3
138	IonXpress_044_contig_8	Ds_ctg138	3197	0	0	0	0	0	0	0	0	0	0	0	0	0
139	IonXpress_044_contig_12	Ds_ctg139	5152	0	0	0	0	0	0	0	0	1146	22.2438	1353	26.2616	4
140	IonXpress_044_contig_15	Ds_ctg140	2760	0	0	0	0	0	0	0	0	623	22.5725	760	27.5362	3
141	IonXpress_045_contig_1	Ds_ctg141	10070	0	0	0	0	0	0	0	0	5864	58.2324	6527	64.8163	3
142	IonXpress_045_contig_2	Ds_ctg142	3875	0	0	0	0	0	0	0	0	206	5.31613	0	0	1
143	IonXpress_045_contig_3	Ds_ctg143	3776	0	0	0	0	0	0	0	0	0	0	1554	41.1547	3
144	IonXpress_045_contig_5	Ds_ctg144	1216	0	0	0	0	0	0	0	0	0	0	0	0	0
145	IonXpress_046_contig_3	Ds_ctg145	2289	0	0	0	0	0	0	0	0	0	0	0	0	0
146	IonXpress_046_contig_5	Ds_ctg146	3712	0	0	0	0	0	0	0	0	1313	35.3718	3505	94.4235	3
147	IonXpress_046_contig_6	Ds_ctg147	2523	0	0	0	0	0	0	0	0	855	33.8882	0	0	2
148	IonXpress_046_contig_7	Ds_ctg148	2245	0	0	0	0	0	0	0	0	775	34.5212	708	31.5367	3
149	IonXpress_046_contig_11	Ds_ctg149	1244	0	0	0	0	0	0	0	0	0	0	0	0	0
150	IonXpress_046_contig_12	Ds_ctg150	1530	0	0	0	0	0	0	0	0	0	0	0	0	0
151	IonXpress_046_contig_14	Ds_ctg151	2320	0	0	0	0	0	0	0	0	0	0	0	0	0
152	IonXpress_047_contig_1	Ds_ctg152	6831	0	0	0	0	0	0	0	0	175	2.56185	333	4.87484	3
153	IonXpress_047_contig_2	Ds_ctg153	14666	0	0	0	0	0	0	0	0	1293	8.81631	6272	42.7656	5
154	IonXpress_047_contig_3	Ds_ctg154	7331	2382	32.4922	4949	67.5078	0	0	0	0	0	0	0	0	0
155	IonXpress_048_contig_1	Ds_ctg155	29033	0	0	0	0	0	0	0	0	2659	9.15854	2286	7.8738	6
156	IonXpress_048_contig_2	Ds_ctg156	5652	0	0	0	0	0	0	0	0	0	0	813	14.3843	3
157	IonXpress_048_contig_4	Ds_ctg157	5075	0	0	0	0	0	0	0	0	0	0	0	0	0
158	IonXpress_049_contig_3	Ds_ctg158	1349	0	0	0	0	0	0	0	0	0	0	0	0	0
159	IonXpress_049_contig_6	Ds_ctg159	3100	0	0	0	0	0	0	0	0	0	0	201	6.48387	1
160	IonXpress_049_contig_9	Ds_ctg160	3396	0	0	0	0	0	0	0	0	0	0	0	0	0
161	IonXpress_050_contig_1	Ds_ctg161	20942	0	0	0	0	0	0	0	0	20920	99.8949	336	1.60443	1
162	IonXpress_050_contig_5	Ds_ctg162	2799	0	0	0	0	0	0	0	0	0	0	0	0	0
163	IonXpress_050_contig_6	Ds_ctg163	2391	0	0	0	0	0	0	0	0	2391	100	156	6.52447	1
164	IonXpress_051_contig_3	Ds_ctg164	3028	1100	36.3276	0	0	0	0	0	0	711	23.4808	0	0	1
165	IonXpress_051_contig_8	Ds_ctg165	3527	0	0	0	0	0	0	0	0	0	0	600	17.0116	2
166	IonXpress_051_contig_14	Ds_ctg166	2439	0	0	0	0	0	0	0	0	193	7.91308	1388	56.9086	4
167	IonXpress_051_contig_15	Ds_ctg167	8960	0	0	0	0	0	0	0	0	0	0	285	3.1808	1
168	IonXpress_051_contig_16	Ds_ctg168	1858	0	0	0	0	0	0	0	0	0	0	0	0	0
169	IonXpress_051_contig_17	Ds_ctg169	3130	0	0	0	0	0	0	0	0	3130	100	0	0	1
170	IonXpress_051_contig_18	Ds_ctg170	3769	0	0	0	0	0	0	0	0	3769	100	156	4.13903	1
171	IonXpress_052_contig_3	Ds_ctg171	11565	3122	26.9952	158	1.36619	30	0.259403	0	0	193	1.66883	3025	26.1565	6
172	IonXpress_052_contig_5	Ds_ctg172	1813	0	0	0	0	0	0	0	0	0	0	0	0	0
173	IonXpress_053_contig_1	Ds_ctg173	3572	0	0	0	0	0	0	0	0	0	0	1183	33.1187	1
174	IonXpress_053_contig_2	Ds_ctg174	5116	0	0	0	0	0	0	0	0	0	0	0	0	0
175	IonXpress_053_contig_3	Ds_ctg175	3747	0	0	0	0	0	0	0	0	0	0	729	19.4556	2
176	IonXpress_053_contig_4	Ds_ctg176	7595	0	0	0	0	0	0	0	0	0	0	285	3.75247	1
177	IonXpress_053_contig_5	Ds_ctg177	3353	0	0	0	0	0	0	0	0	916	27.3188	1114	33.224	2
178	IonXpress_053_contig_7	Ds_ctg178	4819	0	0	0	0	0	0	0	0	1310	27.1841	3000	62.2536	1
179	IonXpress_054_contig_1	Ds_ctg179	38715	1450	3.74532	25390	65.5818	0	0	2588	44	3195	8.25262	6208	16.0351	9
180	IonXpress_055_contig_1	Ds_ctg180	3316	0	0	0	0	0	0	0	0	0	0	243	7.32811	1
181	IonXpress_055_contig_2	Ds_ctg181	8041	0	0	0	0	0	0	0	0	592	7.36227	1176	14.625	4
182	IonXpress_055_contig_4	Ds_ctg182	2643	0	0	0	0	0	0	0	0	927	35.0738	885	33.4847	1
183	IonXpress_055_contig_7	Ds_ctg183	7512	0	0	0	0	0	0	0	0	1295	17.2391	1300	17.3056	1
184	IonXpress_056_contig_1	Ds_ctg184	8156	0	0	0	0	0	0	0	0	3484	42.717	2249	27.5748	2
185	IonXpress_056_contig_2	Ds_ctg185	3293	0	0	0	0	0	0	0	0	254	7.71333	1018	30.9141	2
186	IonXpress_056_contig_3	Ds_ctg186	2945	0	0	0	0	0	0	0	0	0	0	806	27.3684	1
187	IonXpress_056_contig_4	Ds_ctg187	4956	0	0	0	0	0	0	0	0	793	16.0008	974	19.6529	5
188	IonXpress_056_contig_7	Ds_ctg188	2057	0	0	0	0	0	0	0	0	0	0	0	0	0
189	IonXpress_056_contig_8	Ds_ctg189	4369	0	0	0	0	0	0	0	0	753	17.2351	860	19.6841	2
190	IonXpress_057_contig_1	Ds_ctg190	7151	0	0	0	0	0	0	0	0	7151	100	156	2.18151	1
191	IonXpress_057_contig_2	Ds_ctg191	6330	0	0	0	0	0	0	0	0	151	2.38547	348	5.49763	2
192	IonXpress_057_contig_4	Ds_ctg192	7552	1986	26.2977	0	0	0	0	0	0	232	3.07203	855	11.3215	4
193	IonXpress_057_contig_5	Ds_ctg193	3507	0	0	0	0	0	0	0	0	0	0	2199	62.7032	2
194	IonXpress_057_contig_7	Ds_ctg194	2118	0	0	0	0	0	0	0	0	0	0	435	20.5382	1
195	IonXpress_057_contig_9	Ds_ctg195	2799	0	0	0	0	0	0	0	0	0	0	0	0	0
196	IonXpress_057_contig_10	Ds_ctg196	1935	0	0	0	0	0	0	0	0	63	3.25581	545	28.1654	1
197	IonXpress_057_contig_16	Ds_ctg197	5084	453	8.91031	1736	34.1463	0	0	296	5.82219	0	0	804	15.8143	2
198	IonXpress_057_contig_17	Ds_ctg198	2390	0	0	0	0	0	0	0	0	0	0	0	0	0
199	IonXpress_058_contig_1	Ds_ctg199	7151	0	0	0	0	0	0	0	0	7151	100	156	2.18151	1
200	IonXpress_058_contig_4	Ds_ctg200	5084	453	8.91031	1736	34.1463	0	0	296	5.82219	0	0	804	15.8143	2
201	IonXpress_058_contig_10	Ds_ctg201	1695	0	0	0	0	0	0	0	0	0	0	0	0	0
202	IonXpress_058_contig_15	Ds_ctg202	2408	0	0	0	0	0	0	0	0	90	3.73754	549	22.799	2
203	IonXpress_058_contig_16	Ds_ctg203	1805	0	0	0	0	0	0	0	0	0	0	0	0	0
204	IonXpress_059_contig_1	Ds_ctg204	1306	0	0	0	0	0	0	0	0	1305	99.9234	1306	100	1
205	IonXpress_059_contig_4	Ds_ctg205	2605	0	0	0	0	0	0	0	0	0	0	0	0	0
206	IonXpress_059_contig_5	Ds_ctg206	1306	0	0	0	0	0	0	0	0	0	0	186	14.242	1
207	IonXpress_059_contig_6	Ds_ctg207	2528	0	0	0	0	0	0	0	0	0	0	0	0	0
208	IonXpress_059_contig_7	Ds_ctg208	4363	1675	38.391	1140	26.1288	0	0	0	0	0	0	0	0	0
209	IonXpress_059_contig_9	Ds_ctg209	1002	572	57.0858	0	0	0	0	0	0	0	0	0	0	0
210	IonXpress_059_contig_17	Ds_ctg210	2104	606	28.8023	0	0	0	0	0	0	0	0	0	0	0
211	IonXpress_062_contig_1	Ds_ctg211	130	0	0	0	0	0	0	0	0	0	0	0	0	0
212	IonXpress_062_contig_2	Ds_ctg212	2386	0	0	0	0	0	0	0	0	0	0	2191	91.8273	2
213	IonXpress_062_contig_3	Ds_ctg213	2608	0	0	0	0	0	0	0	0	2608	100	1789	68.5966	1
214	IonXpress_062_contig_5	Ds_ctg214	3011	0	0	0	0	0	0	0	0	1285	42.6769	1048	34.8057	2
215	IonXpress_062_contig_6	Ds_ctg215	5735	517	9.01482	5218	90.9852	0	0	0	0	0	0	0	0	0
216	IonXpress_062_contig_7	Ds_ctg216	1768	0	0	0	0	0	0	0	0	144	8.1448	0	0	2
217	IonXpress_062_contig_13	Ds_ctg217	2216	393	17.7347	0	0	0	0	0	0	0	0	0	0	0
218	IonXpress_062_contig_25	Ds_ctg218	5456	0	0	0	0	0	0	0	0	0	0	1505	27.5843	1
219	IonXpress_062_contig_33	Ds_ctg219	5148	0	0	0	0	0	0	0	0	0	0	2284	44.3667	3
220	IonXpress_062_contig_58	Ds_ctg220	4320	0	0	0	0	0	0	0	0	0	0	225	5.20833	1
221	IonXpress_063_contig_1	Ds_ctg221	9896	0	0	0	0	0	0	0	0	3354	33.8925	5809	58.7005	5
222	IonXpress_063_contig_2	Ds_ctg222	20301	0	0	0	0	0	0	0	0	163	0.802916	2447	12.0536	5
223	IonXpress_063_contig_6	Ds_ctg223	2537	0	0	0	0	0	0	0	0	2536	99.9606	2482	97.8321	1
224	IonXpress_063_contig_15	Ds_ctg224	3544	0	0	0	0	0	0	0	0	1726	48.702	1239	34.9605	1
225	IonXpress_063_contig_26	Ds_ctg225	1776	0	0	0	0	0	0	0	0	0	0	325	18.2995	1
226	IonXpress_064_contig_1	Ds_ctg226	4542	0	0	0	0	0	0	0	0	390	8.58653	282	6.20872	1
227	IonXpress_064_contig_2	Ds_ctg227	5803	0	0	0	0	0	0	0	0	177	3.05015	0	0	1
228	IonXpress_064_contig_3	Ds_ctg228	4641	1229	26.4814	131	2.82267	0	0	0	0	0	0	0	0	0
229	IonXpress_064_contig_4	Ds_ctg229	2147	0	0	0	0	0	0	0	0	0	0	1406	65.4867	1
230	IonXpress_064_contig_6	Ds_ctg230	1900	0	0	0	0	0	0	0	0	363	19.1053	0	0	1
231	IonXpress_065_contig_1	Ds_ctg231	3179	0	0	0	0	0	0	0	0	1155	36.3322	1100	34.6021	1
232	IonXpress_065_contig_2	Ds_ctg232	1747	0	0	0	0	0	0	0	0	0	0	325	18.6033	1
233	IonXpress_065_contig_3	Ds_ctg233	5221	0	0	0	0	0	0	0	0	1751	33.5376	1925	36.8703	2
234	IonXpress_065_contig_4	Ds_ctg234	2302	698	30.3215	1437	62.424	0	0	0	0	0	0	0	0	0
235	IonXpress_065_contig_6	Ds_ctg235	2181	0	0	0	0	0	0	0	0	0	0	1640	75.1949	2
236	IonXpress_067_contig_2	Ds_ctg236	4896	0	0	0	0	0	0	0	0	0	0	0	0	0
237	IonXpress_067_contig_3	Ds_ctg237	4077	393	9.63944	3455	84.7437	0	0	1794	44.0029	0	0	1797	44.0765	2
238	IonXpress_067_contig_4	Ds_ctg238	6784	0	0	0	0	0	0	0	0	0	0	321	4.73172	2
239	IonXpress_068_contig_1	Ds_ctg239	1913	0	0	0	0	0	0	0	0	0	0	0	0	0
240	IonXpress_068_contig_2	Ds_ctg240	1218	0	0	0	0	0	0	0	0	0	0	0	0	0
241	IonXpress_068_contig_3	Ds_ctg241	5385	0	0	0	0	0	0	0	0	0	0	2117	39.3129	3
242	IonXpress_068_contig_4	Ds_ctg242	1372	0	0	0	0	0	0	0	0	106	7.72595	606	44.1691	3
243	IonXpress_068_contig_7	Ds_ctg243	5025	0	0	0	0	0	0	0	0	388	7.72139	0	0	2
244	IonXpress_068_contig_9	Ds_ctg244	2025	0	0	0	0	0	0	0	0	0	0	0	0	0
245	IonXpress_068_contig_6	Ds_ctg245	2179	302	13.8596	679	31.1611	0	0	0	0	0	0	815	37.4025	1
246	IonXpress_069_contig_1	Ds_ctg246	6567	430	6.54789	6137	93.4521	0	0	0	0	0	0	0	0	0
247	IonXpress_069_contig_2	Ds_ctg247	19307	503	2.60527	18801	97.3792	0	0	339	1.75584	4827	25.0013	4279	22.1629	3
248	IonXpress_069_contig_3	Ds_ctg248	7008	0	0	0	0	0	0	0	0	0	0	372	5.30822	1
249	IonXpress_070_contig_1	Ds_ctg249	1889	0	0	0	0	0	0	0	0	0	0	0	0	0
250	IonXpress_070_contig_2	Ds_ctg250	3100	0	0	0	0	0	0	0	0	424	13.6774	0	0	1
251	IonXpress_070_contig_4	Ds_ctg251	6077	0	0	0	0	0	0	0	0	0	0	0	0	0
252	IonXpress_070_contig_6	Ds_ctg252	17746	3985	22.4558	9957	56.1084	0	0	0	0	336	1.89338	0	0	1
253	IonXpress_071_contig_1	Ds_ctg253	3857	0	0	0	0	0	0	0	0	0	0	1881	48.7685	1
254	IonXpress_071_contig_2	Ds_ctg254	2245	1142	50.8686	0	0	0	0	0	0	0	0	0	0	0
255	IonXpress_071_contig_3	Ds_ctg255	1446	0	0	0	0	0	0	0	0	1144	79.1148	1084	74.9654	1
256	IonXpress_072_contig_1	Ds_ctg256	2759	0	0	0	0	0	0	0	0	0	0	0	0	0
257	IonXpress_072_contig_2	Ds_ctg257	7975	314	3.9373	7661	96.0627	0	0	3059	38.3574	2425	30.4075	3065	38.4326	4
258	IonXpress_072_contig_4	Ds_ctg258	10029	3275	32.6553	3443	34.3304	0	0	0	0	0	0	0	0	0
259	IonXpress_072_contig_6	Ds_ctg259	1389	0	0	0	0	0	0	0	0	0	0	1374	98.9201	1
260	IonXpress_073_contig_1	Ds_ctg260	2598	0	0	0	0	0	0	0	0	0	0	0	0	0
261	IonXpress_073_contig_2	Ds_ctg261	4626	0	0	0	0	0	0	0	0	0	0	0	0	0
262	IonXpress_073_contig_3	Ds_ctg262	2205	406	18.4127	1799	81.5873	0	0	0	0	0	0	0	0	0
263	IonXpress_073_contig_6	Ds_ctg263	10014	1441	14.3899	8547	85.3505	0	0	122	1.21829	1251	12.4925	1146	11.444	1
264	IonXpress_074_contig_1	Ds_ctg264	13445	1764	13.1201	6817	50.7029	0	0	1065	7.92116	0	0	2457	18.2745	5
265	IonXpress_074_contig_2	Ds_ctg265	2953	0	0	0	0	0	0	0	0	0	0	0	0	0
266	IonXpress_074_contig_4	Ds_ctg266	1668	0	0	0	0	0	0	0	0	0	0	0	0	0
267	IonXpress_075_contig_1	Ds_ctg267	2803	0	0	0	0	0	0	0	0	0	0	0	0	0
268	IonXpress_075_contig_2	Ds_ctg268	1503	0	0	0	0	0	0	0	0	1202	79.9734	1118	74.3846	1
269	IonXpress_075_contig_3	Ds_ctg269	3913	0	0	0	0	0	0	0	0	0	0	0	0	0
270	IonXpress_075_contig_4	Ds_ctg270	116	0	0	0	0	0	0	0	0	0	0	0	0	0
271	IonXpress_075_contig_6	Ds_ctg271	1333	0	0	0	0	0	0	0	0	0	0	0	0	0
272	IonXpress_076_contig_1	Ds_ctg272	2205	406	18.4127	1799	81.5873	0	0	0	0	0	0	0	0	0
273	IonXpress_076_contig_2	Ds_ctg273	2634	0	0	0	0	0	0	0	0	372	14.123	0	0	1
274	IonXpress_076_contig_5	Ds_ctg274	7603	1353	17.7956	5932	78.0218	0	0	0	0	0	0	0	0	0
275	IonXpress_076_contig_7	Ds_ctg275	4860	0	0	0	0	0	0	0	0	91	1.87243	552	11.358	3
276	IonXpress_076_contig_10	Ds_ctg276	1853	0	0	0	0	0	0	0	0	0	0	0	0	0
277	IonXpress_076_contig_11	Ds_ctg277	1640	0	0	0	0	0	0	0	0	0	0	0	0	0
278	IonXpress_077_contig_2	Ds_ctg278	25219	1878	7.44677	7728	30.6436	0	0	0	0	999	3.9613	701	2.77965	6
279	IonXpress_077_contig_12	Ds_ctg279	1781	0	0	0	0	0	0	0	0	38	2.13363	959	53.8462	3
280	IonXpress_077_contig_16	Ds_ctg280	6885	5672	82.382	630	9.15033	0	0	0	0	0	0	0	0	0
281	IonXpress_078_contig_1	Ds_ctg281	4476	0	0	0	0	0	0	0	0	0	0	0	0	0
282	IonXpress_078_contig_2	Ds_ctg282	9536	1402	14.7022	3947	41.3905	0	0	535	5.61032	672	7.04698	537	5.63129	1
283	IonXpress_079_contig_2	Ds_ctg283	2402	0	0	0	0	0	0	0	0	0	0	0	0	0
284	IonXpress_079_contig_4	Ds_ctg284	19119	4487	23.4688	13887	72.6346	0	0	0	0	110	0.575344	726	3.79727	3
285	IonXpress_079_contig_6	Ds_ctg285	12507	0	0	0	0	0	0	0	0	53	0.423763	504	4.02974	2
286	IonXpress_080_contig_2	Ds_ctg286	6825	960	14.0659	5535	81.0989	0	0	0	0	0	0	543	7.95604	3
287	IonXpress_080_contig_6	Ds_ctg287	1509	0	0	0	0	0	0	0	0	0	0	0	0	0
288	IonXpress_080_contig_7	Ds_ctg288	1159	0	0	0	0	0	0	0	0	0	0	0	0	0
289	IonXpress_080_contig_8	Ds_ctg289	2692	0	0	0	0	0	0	0	0	2692	100	1466	54.4577	1
290	IonXpress_080_contig_13	Ds_ctg290	3991	688	17.2388	2417	60.5613	0	0	0	0	0	0	1414	35.4297	1
291	IonXpress_081_contig_1	Ds_ctg291	5667	0	0	0	0	0	0	0	0	2464	43.4798	141	2.48809	3
292	IonXpress_081_contig_2	Ds_ctg292	32725	0	0	0	0	0	0	0	0	26089	79.7219	1215	3.71276	4
293	IonXpress_082_contig_12	Ds_ctg293	3945	0	0	0	0	0	0	0	0	1716	43.4981	1560	39.5437	4
294	IonXpress_083_contig_1	Ds_ctg294	926	0	0	0	0	0	0	0	0	0	0	0	0	0
295	IonXpress_083_contig_2	Ds_ctg295	9631	2054	21.327	4021	41.7506	0	0	0	0	1280	13.2904	1288	13.3735	1
296	IonXpress_083_contig_3	Ds_ctg296	14874	1595	10.7234	3028	20.3577	0	0	0	0	1111	7.46941	1904	12.8009	4
297	IonXpress_085_6	Ds_ctg297	8475	1284	15.1504	7177	84.6844	13	0.153392	487	5.74631	0	0	921	10.8673	2
298	IonXpress_085_contig_9	Ds_ctg298	5376	0	0	0	0	0	0	0	0	479	8.90997	1221	22.7121	1
299	IonXpress_086_contig_1	Ds_ctg299	34895	3171	9.08726	28129	80.6104	0	0	1228	3.51913	3671	10.5201	5337	15.2945	14
300	IonXpress_087_contig_1	Ds_ctg300	6975	0	0	0	0	0	0	0	0	6975	100	0	0	1
301	IonXpress_087_contig_2	Ds_ctg301	3144	0	0	0	0	0	0	0	0	0	0	0	0	0
302	IonXpress_087_contig_3	Ds_ctg302	189	0	0	0	0	0	0	0	0	0	0	0	0	0
303	IonXpress_087_contig_5	Ds_ctg303	4715	0	0	0	0	0	0	0	0	4715	100	516	10.9438	1
304	IonXpress_088_contig_2	Ds_ctg304	4523	0	0	0	0	0	0	0	0	4519	99.9116	156	3.44904	1
305	IonXpress_088_contig_3	Ds_ctg305	14361	0	0	0	0	0	0	0	0	3684	25.6528	420	2.92459	8
306	IonXpress_088_contig_4	Ds_ctg306	9103	0	0	0	0	0	0	0	0	9103	100	555	6.09689	1
307	IonXpress_089_contig_1	Ds_ctg307	4401	0	0	0	0	0	0	0	0	108	2.45399	465	10.5658	2
308	IonXpress_089_contig_2	Ds_ctg308	12440	865	6.95338	5499	44.2042	55	0.442122	2343	18.8344	1306	10.4984	5923	47.6125	6
309	IonXpress_089_contig_3	Ds_ctg309	9132	0	0	0	0	0	0	0	0	2064	22.6018	5825	63.7867	3
310	IonXpress_089_contig_4	Ds_ctg310	3884	0	0	0	0	0	0	0	0	0	0	502	12.9248	1
311	IonXpress_090_contig_1	Ds_ctg311	4552	0	0	0	0	0	0	0	0	0	0	0	0	0
312	IonXpress_090_contig_2	Ds_ctg312	4006	0	0	0	0	0	0	0	0	0	0	1950	48.677	2
313	IonXpress_090_contig_3	Ds_ctg313	5392	0	0	0	0	0	0	0	0	0	0	0	0	0
314	IonXpress_090_contig_4	Ds_ctg314	2874	0	0	0	0	0	0	0	0	0	0	0	0	0
315	IonXpress_091_contig_5	Ds_ctg315	28527	2534	8.88281	10947	38.3742	0	0	0	0	1609	5.64027	2891	10.1343	4
316	IonXpress_092_contig_9	Ds_ctg316	6144	0	0	0	0	0	0	0	0	0	0	0	0	0
317	IonXpress_093_contig_1	Ds_ctg317	3763	0	0	0	0	0	0	0	0	673	17.8847	0	0	1
318	IonXpress_093_contig_3	Ds_ctg318	2411	0	0	0	0	0	0	0	0	847	35.1307	0	0	1
319	IonXpress_093_contig_5	Ds_ctg319	3732	0	0	0	0	0	0	0	0	150	4.01929	0	0	1
320	IonXpress_093_contig_7	Ds_ctg320	5381	0	0	0	0	0	0	0	0	908	16.8742	501	9.31054	2
321	IonXpress_094_contig_3	Ds_ctg321	877	0	0	0	0	0	0	0	0	0	0	0	0	0
322	IonXpress_094_contig_6	Ds_ctg322	3614	0	0	0	0	0	0	0	0	350	9.68456	0	0	1
323	IonXpress_094_contig_7	Ds_ctg323	4901	0	0	0	0	0	0	0	0	2352	47.9902	3438	70.1489	3
324	IonXpress_095_contig_1	Ds_ctg324	22394	6568	29.3293	11361	50.7323	0	0	0	0	0	0	798	3.56345	2
325	IonXpress_095_contig_2	Ds_ctg325	8037	767	9.54336	6725	83.6755	17	0.211522	243	3.02352	0	0	261	3.24748	1
326	IonXpress_095_contig_5	Ds_ctg326	3726	0	0	0	0	0	0	0	0	0	0	0	0	0
327	IonXpress_096_contig_1	Ds_ctg327	15971	2551	15.9727	8934	55.9389	0	0	0	0	55	0.344374	0	0	1
328	IonXpress_096_contig_2	Ds_ctg328	14765	815	5.51981	13460	91.1615	0	0	1122	7.59905	431	2.91907	1190	8.0596	4
329	Dst-F-Holl-14O05	Ds_ctg329	25552	2432	9.51785	5554	21.7361	0	0	0	0	0	0	2236	8.75078	1
330	Dst-F-Holl-15I07	Ds_ctg330	18809	2432	12.93	5554	29.5284	0	0	0	0	0	0	2236	11.8879	1
331	Dst-F-Holl-17P18	Ds_ctg331	37529	7222	19.2438	24026	64.0198	0	0	1078	2.87245	469	1.2497	2139	5.69959	5
332	Dst-F-Holl-42F18	Ds_ctg332*	48609	0	0	0	0	0	0	0	0	48609	100	16671	34.2961	1
333	Dst-F-Holl-42P10	Ds_ctg333	38029	3348	8.80381	16967	44.616	0	0	4398	11.5649	6378	16.7714	11007	28.9437	12
334	Dst-F-Holl-02K10	Ds_ctg334	44059	4669	10.5972	10920	24.7849	0	0	1352	3.06861	1314	2.98236	1830	4.15352	5
335	Dst-F-Holl-06H22	Ds_ctg335	29113	2588	8.8895	1330	4.56841	0	0	250	0.858723	1345	4.61993	2664	9.15055	7
336	Dst-F-Holl-07K22	Ds_ctg336	38730	6207	16.0263	25782	66.5686	0	0	0	0	1921	4.95998	4773	12.3238	5
337	Dst-F-Holl-08N24	Ds_ctg337	39484	3926	9.94327	19277	48.8223	0	0	515	1.30433	1785	4.52082	3146	7.96778	10
338	Dst-F-Holl-11H10	Ds_ctg338	42227	4261	10.0907	10921	25.8626	0	0	1299	3.07623	1323	3.13307	1863	4.41187	4
339	Dst-F-Holl-22A16	Ds_ctg339	40320	3908	9.69246	23914	59.3105	0	0	101	0.250496	3188	7.90675	2940	7.29167	8
340	Dst-F-Holl-22C15	Ds_ctg340	29845	1672	5.60228	2305	7.72324	0	0	0	0	0	0	2839	9.51248	2
341	Dst-F-Holl-35G10	Ds_ctg341	36125	1668	4.6173	24901	68.9301	0	0	1724	4.77232	2765	7.65398	5278	14.6104	12
	average		7472.06		5.3751		11.9341		0.00337418		0.886183		13.6901		16.5247	16.5247
	median		4242		0		0		0		0		0		4.87484	4.87484
	* RepeatMasker erraneously identified an entire tandem repeat as TE in these fosmids; we consider the results of the analysis with Censor as the correct ones.
