# Supplementary material for: A Survey of Transposon Landscapes in the Putative Ancient Asexual Ostracod Darwinula stevensoni
Source: Genes (Basel). 2021 Mar 11;12(3):401. doi: 10.3390/genes12030401 (PMC7998251; doi:10.3390/genes12030401)
Supplement: Supplementary file 1 [file genes-12-00401-s001.zip › supplementary material_resubmission/Table S5_CensorOutput_contigs.xlsx]

## Sheet: Dscosmid_CensorOutput
Table S5: Results of TE identification with Censor.
Position, name, class and score of TE identified with Censor from translated sequences.
For further details on contig features, please refer to Table S3A.
Contig name	From	To	Name TE	From	To	Class TE	Dir	Sim	Pos/Mm:Ts	Score
Ds_ctg002	51	242	LIN9_SM	4995	5189	NonLTR/NeSL	d	0.5846	0.72	169
Ds_ctg002	860	2022	Mariner1_BT	1	1209	DNA/Mariner	d	0.3883	0.5657	690
Ds_ctg002	2023	2097	MARINER26_CB	1178	1251	DNA/Mariner	d	0.4	0.65	46
Ds_ctg003	225	281	Mariner-8_LMi	94	149	DNA/Mariner	d	0.5541	0.684	54
Ds_ctg003	285	1434	Mariner-5_Crp	145	1293	DNA/Mariner	d	0.5744	0.7092	1149
Ds_ctg005	476	541	Mariner-1_ACar	193	258	DNA/Mariner	d	0.3979	0.5882	41
Ds_ctg005	542	1620	Mariner-11_AC	192	1275	DNA/Mariner	c	0.4946	0.67	921
Ds_ctg005	1621	1725	Mariner-45_HSal	70	173	DNA/Mariner	c	0.3403	0.51	43
Ds_ctg006	1973	2341	Rex6	3256	3618	NonLTR/R4	c	0.425	0.67	229
Ds_ctg007	2681	2758	MuDR3x_AP	1868	1945	DNA/MuDR	c	0.3412	0.6	43
Ds_ctg007	2759	3010	MuDR5x_AP	1695	1946	DNA/MuDR	c	0.3929	0.57	179
Ds_ctg008	1325	1576	hAT-N94_DR	357	605	DNA/hAT	c	0.4762	0.68	218
Ds_ctg009	3315	3512	Tx1-3_BF	2893	3085	NonLTR/Tx1	d	0.2784	0.46	46
Ds_ctg009	3555	4310	RTE-1_OL	1871	2626	NonLTR/RTE	c	0.6151	0.73	786
Ds_ctg009	4311	4379	RTE-8_NV	590	657	NonLTR/RTE	c	0.3636	0.53	33
Ds_ctg012	29	1039	AVMAR1	141	1142	DNA/Mariner	d	0.4613	0.66	825
Ds_ctg012	1040	1110	Mariner-2_DEr	771	842	DNA/Mariner	d	0.3271	0.4745	20
Ds_ctg012	6508	6603	Mariner-56_LSal	676	771	DNA/Mariner	d	0.345	0.52	46
Ds_ctg012	6631	7110	Mariner-6_ACe	787	1266	DNA/Mariner	d	0.6062	0.74	498
Ds_ctg012	7111	7212	Mariner-4_PH	1350	1454	DNA/Mariner	d	0.2886	0.53	30
Ds_ctg013	1938	2126	Mariner-71_LMi	1018	1209	DNA/Mariner	c	0.4531	0.7	163
Ds_ctg013	2194	2313	Mariner-71_LMi	904	1023	DNA/Mariner	d	0.625	0.7	142
Ds_ctg013	2314	2427	Mariner-24_LMi	1287	1399	DNA/Mariner	d	0.3766	0.51	58
Ds_ctg015	472	639	Jockey_Ele8	1156	1317	NonLTR/Jockey	c	0.3106	0.43	50
Ds_ctg015	640	753	I-1_CTe	532	635	NonLTR/I	c	0.4017	0.53	47
Ds_ctg015	754	1122	Hebe_Av	757	1119	NonLTR/Jockey	c	0.3171	0.53	182
Ds_ctg015	1123	1212	CR1-10_CTe	141	222	NonLTR/CR1	c	0.295	0.47	24
Ds_ctg021	18	95	Mariner-2_LHu	102	179	DNA/Mariner	d	0.3578	0.5291	41
Ds_ctg021	132	1120	Mariner1_BT	202	1209	DNA/Mariner	d	0.4171	0.6072	726
Ds_ctg021	1121	1225	Mariner-N11_SIn	3	105	DNA/Mariner	c	0.354	0.51	36
Ds_ctg022	9780	9896	Mariner1_BT	64	181	DNA/Mariner	d	0.3922	0.56	73
Ds_ctg022	9897	10805	MARINER2_CE	165	1061	DNA/Mariner	d	0.4352	0.59	654
Ds_ctg022	10808	10987	SMAR26	1008	1187	DNA/Mariner	d	0.4	0.65	121
Ds_ctg023	64	1161	Gypsy4-I_SP	4676	5758	LTR/Gypsy	d	0.3507	0.55	555
Ds_ctg023	1180	1539	Gypsy-16_AMi-I	2823	3178	LTR/Gypsy	d	0.2725	0.44	86
Ds_ctg023	1552	1905	MuDR-N227_OS	561	944	DNA/MuDR	d	0.3306	0.44	112
Ds_ctg024	429	974	Gypsy-36_LMi-I	372	929	LTR/Gypsy	d	0.3027	0.46	153
Ds_ctg024	1044	1142	Copia-33_PX-I	1135	1233	LTR/Copia	d	0.3474	0.48	41
Ds_ctg024	1149	1367	GGERVK1	1877	2089	ERV/ERV2	d	0.3699	0.49	125
Ds_ctg024	1787	1891	Gypsy-50_PIT-I	3373	3475	LTR/Gypsy	d	0.353	0.55	48
Ds_ctg024	1892	2074	Gypsy-9_RP-I	1417	1595	LTR/Gypsy	d	0.4341	0.62	112
Ds_ctg024	2075	2452	Gypsy-33_CVi-I	1963	2332	LTR/Gypsy	d	0.4035	0.5955	232
Ds_ctg024	2453	5236	Gypsy-5_CGi-I	1775	4505	LTR/Gypsy	d	0.4328	0.6413	2037
Ds_ctg025	1	1184	Syrinx_DS	2	1186	NonLTR/Jockey	c	0.9508	0.9647	1803
Ds_ctg025	1185	1386	Jockey-1_DK	2163	2366	NonLTR/Jockey	c	0.2546	0.45	49
Ds_ctg027	597	743	TE-X-12_DR	1045	1191	Multicopy_gene	c	0.4694	0.59	121
Ds_ctg031	2460	2633	hAT-N196_DR	5	178	DNA/hAT	d	0.6897	0.9	225
Ds_ctg031	2729	2914	hAT-N196_DR	282	470	DNA/hAT	d	0.6667	0.79	221
Ds_ctg031	6400	6576	Tad1-6_BoBo	650	815	NonLTR/Tad1	d	0.3271	0.41	28
Ds_ctg031	6577	7245	L2_Plat1d	648	1328	NonLTR/CR1	d	0.317	0.4	134
Ds_ctg031	7246	7326	L2_Plat1c	2979	3061	NonLTR/CR1	d	0.3161	0.4	12
Ds_ctg031	9218	9490	Mariner-82_HSal	368	625	DNA/Mariner	c	0.3161	0.49	87
Ds_ctg031	9491	9736	Mariner-N2_PSi	142	390	DNA/Mariner	c	0.4819	0.61	179
Ds_ctg031	12578	13096	Mariner-8_PBa	530	1126	DNA/Mariner	c	0.4292	0.5898	301
Ds_ctg031	13100	13165	AVMAR1	411	481	DNA/Mariner	c	0.3657	0.55	32
Ds_ctg032	3362	3541	TE-X-12_DR	961	1140	Multicopy_gene	c	0.45	0.55	135
Ds_ctg032	14169	14324	Carsat3	6	161	Simple/Sat	d	0.4231	0.54	117
Ds_ctg032	21312	21554	Mariner-N12_RPr	138	380	DNA/Mariner	d	0.4568	0.7	206
Ds_ctg032	22985	23140	Carsat3	6	161	Simple/Sat	d	0.4423	0.54	117
Ds_ctg033	3951	4091	Carsat3	6	146	Simple/Sat	d	0.4255	0.51	110
Ds_ctg034	5103	7147	Rex1-1_SP	1453	3576	NonLTR/Rex1	d	0.2923	0.4831	567
Ds_ctg034	15548	15847	Mariner-36_LMi	339	641	DNA/Mariner	d	0.3465	0.53	133
Ds_ctg037	4224	4424	Teratorn_2	22150	22335	DNA/piggyBac	c	0.4603	0.6	124
Ds_ctg037	7949	8182	Daphne-4_CTe	1591	1824	NonLTR/Daphne	d	0.359	0.54	129
Ds_ctg037	16267	17303	MARINER2_CE	144	1184	DNA/Mariner	d	0.4425	0.617	785
Ds_ctg037	17304	17369	Mariner1_GG	1223	1290	DNA/Mariner	d	0.356	0.5043	29
Ds_ctg037	29169	29345	MAR1_BM	243	424	DNA/Mariner	d	0.3974	0.5548	100
Ds_ctg037	29346	29980	Mariner-4_DEu	385	1023	DNA/Mariner	d	0.4861	0.6309	489
Ds_ctg040	3123	3284	hAT-34_SM	2094	2258	DNA/hAT	d	0.4	0.71	127
Ds_ctg041	119	844	Sola3-1_EmiHux	3276	4013	DNA/Sola/Sola3	c	0.2992	0.39	120
Ds_ctg041	1765	2152	Mariner-N1_LCh	239	617	DNA/Mariner	c	0.4773	0.5703	219
Ds_ctg041	2153	2500	Mariner-N1_LCh	219	557	DNA/Mariner	d	0.453	0.63	196
Ds_ctg041	2501	2663	Mariner-8_LMi	434	595	DNA/Mariner	d	0.3043	0.44	39
Ds_ctg041	2664	3083	Mariner-5_Crp	313	753	DNA/Mariner	c	0.3497	0.56	170
Ds_ctg044	137	229	Mariner-3_PH	667	759	DNA/Mariner	d	0.3552	0.51	38
Ds_ctg044	230	718	Mariner-79_LMi	861	1349	DNA/Mariner	d	0.5183	0.68	460
Ds_ctg044	719	802	Mariner-5_CFl	1327	1409	DNA/Mariner	d	0.4468	0.56	54
Ds_ctg044	3407	3619	Mariner-5_Crp	415	627	DNA/Mariner	d	0.4225	0.54	122
Ds_ctg044	3620	3712	Mariner-7_AC	673	762	DNA/Mariner	d	0.3434	0.48	37
Ds_ctg045	132	230	R4-1_AC	204	304	NonLTR/R4	d	0.253	0.46	13
Ds_ctg045	258	1172	R4-1B_AC	316	1344	NonLTR/R4	d	0.3228	0.5374	367
Ds_ctg045	1173	3296	Dong-1_ADi	1498	3582	NonLTR/R4	d	0.3638	0.55	1068
Ds_ctg045	3297	3422	R4-1_BM	2445	2568	NonLTR/R4	d	0.3333	0.54	60
Ds_ctg045	3423	3494	Dong-1_TCas	3035	3104	NonLTR/R4	d	0.3253	0.53	30
Ds_ctg045	3762	3848	Penelope-2_ADi	2323	2413	NonLTR/Penelope	d	0.3711	0.53	29
Ds_ctg045	3849	4361	Penelope-4_FoCa	2369	2896	NonLTR/Penelope	d	0.3488	0.47	173
Ds_ctg045	4362	4451	Penelope-10_ACar	2666	2759	NonLTR/Penelope	d	0.267	0.47	21
Ds_ctg045	4545	5699	Penelope-2_CGi	233	1441	NonLTR/Penelope	d	0.2992	0.51	413
Ds_ctg045	5718	6143	Penelope-2_CGi	1532	1960	NonLTR/Penelope	d	0.3759	0.61	240
Ds_ctg046	91	153	Vingi-2_CPB	2120	2181	NonLTR/Vingi	d	0.4798	0.6303	48
Ds_ctg046	154	794	Vingi-8_PM	607	1242	NonLTR/Vingi	d	0.5418	0.7126	584
Ds_ctg046	795	991	DIRS-2D_CPB	1233	1429	LTR/DIRS	d	0.2699	0.41	28
Ds_ctg046	992	1291	Vingi-1_AMi	2962	3267	NonLTR/Vingi	d	0.5098	0.67	267
Ds_ctg049	5938	6018	CR1-3B_LMi	421	504	NonLTR/CR1	d	0.3012	0.48	29
Ds_ctg049	6019	9196	CR1-4_LCh	866	4044	NonLTR/CR1	d	0.419	0.5974	2049
Ds_ctg049	9197	9348	CR1-16_HRo	1505	1658	NonLTR/CR1	d	0.3316	0.46	33
Ds_ctg050	663	833	Mariner-N7_LMi	539	709	DNA/Mariner	c	0.4912	0.67	150
Ds_ctg050	834	902	Mariner-12_CGi	1182	1251	DNA/Mariner	d	0.3908	0.53	37
Ds_ctg053	1833	2381	Gypsy-29-I_NVi	3458	4028	LTR/Gypsy	d	0.2863	0.4	48
Ds_ctg053	2398	2781	CRE-8_CCri	157	528	NonLTR/CRE	c	0.373	0.43	121
Ds_ctg053	2782	3246	RLG_scTat_5_1-I	713	1184	LTR/Gypsy	c	0.3093	0.45	97
Ds_ctg055	662	1066	R4-1B_AC	2869	3300	NonLTR/R4	d	0.3071	0.49	117
Ds_ctg055	3336	3884	Gypsy-29-I_NVi	3458	4028	LTR/Gypsy	d	0.2863	0.4	48
Ds_ctg055	3901	3968	CRE-8_CCri	463	528	NonLTR/CRE	c	0.373	0.43	21
Ds_ctg055	3969	4457	Sagan-1_AAn	2651	3133	DNA/Mariner	c	0.3293	0.42	130
Ds_ctg055	4458	4749	RLG_scTat_5_1-I	713	1008	LTR/Gypsy	c	0.3093	0.45	61
Ds_ctg057	31	450	Mariner-5_Crp	313	753	DNA/Mariner	d	0.3497	0.56	170
Ds_ctg057	451	566	Mariner-8_LMi	740	854	DNA/Mariner	d	0.3043	0.44	27
Ds_ctg057	614	1021	Mariner-N1_LCh	159	569	DNA/Mariner	c	0.4408	0.6205	235
Ds_ctg057	1022	1349	Mariner-N1_LCh	268	586	DNA/Mariner	d	0.4893	0.5701	193
Ds_ctg057	2270	2995	Sola3-1_EmiHux	3276	4013	DNA/Sola/Sola3	d	0.2992	0.39	120
Ds_ctg060	5203	5502	Vingi-1_AMi	2962	3267	NonLTR/Vingi	c	0.5098	0.67	267
Ds_ctg060	5503	5687	DIRS-2D_CPB	1001	1185	LTR/DIRS	d	0.2699	0.41	27
Ds_ctg060	5688	6343	Vingi-4_LCh	2154	2813	NonLTR/Vingi	c	0.495	0.6656	560
Ds_ctg060	6344	6406	Vingi-2_CPB	2120	2181	NonLTR/Vingi	c	0.4838	0.6287	48
Ds_ctg062	1148	1306	TE-X-12_DR	955	1116	Multicopy_gene	c	0.4259	0.57	119
Ds_ctg062	5688	5744	TE-X-12_DR	956	1012	Multicopy_gene	c	0.4079	0.61	33
Ds_ctg062	5745	5912	Carsat3	6	167	Simple/Sat	d	0.4364	0.62	133
Ds_ctg069	1115	1177	Mariner-41_LSal	92	152	DNA/Mariner	d	0.4315	0.62	42
Ds_ctg069	1184	1992	MARINCE1	174	956	DNA/Mariner	d	0.488	0.6367	622
Ds_ctg069	1995	2891	Mariner-5_Crp	313	1212	DNA/Mariner	d	0.51	0.68	827
Ds_ctg069	2892	2987	TZF28C	1407	1500	DNA/Mariner	d	0.2517	0.44	12
Ds_ctg070	12	2852	Tx1-11_SK	1999	4890	NonLTR/Tx1	d	0.3488	0.54	1360
Ds_ctg071	75	3110	Tx1-11_SK	1804	4890	NonLTR/Tx1	d	0.3458	0.53	1466
Ds_ctg072	58	114	CR1-4_CM	3209	3262	NonLTR/CR1	d	0.3981	0.57	31
Ds_ctg072	115	366	CR1-1C_CM	3239	3490	NonLTR/CR1	c	0.4286	0.61	175
Ds_ctg072	367	513	CR1-1_ASi	4043	4195	NonLTR/CR1	d	0.375	0.51	66
Ds_ctg073	3267	3389	MARINER38_CB	942	1064	DNA/Mariner	c	0.2955	0.44	27
Ds_ctg073	3390	3974	Mariner-47_HSal	350	925	DNA/Mariner	d	0.3351	0.57	294
Ds_ctg073	4060	4191	CR1-4_LMi	3288	3434	NonLTR/CR1	d	0.6222	0.76	128
Ds_ctg073	4311	4382	Mariner-8_NV	47	120	DNA/Mariner	d	0.3854	0.5365	37
Ds_ctg073	4413	5440	Mariner-29_LMi	195	1217	DNA/Mariner	d	0.437	0.5925	699
Ds_ctg073	5441	5526	Mariner-42_LMi	591	675	DNA/Mariner	d	0.395	0.52	30
Ds_ctg074	3	200	Mariner-71_LMi	934	1128	DNA/Mariner	d	0.4394	0.62	164
Ds_ctg074	201	326	Mariner-52_LMi	2425	2548	DNA/Mariner	d	0.3654	0.51	55
Ds_ctg074	3627	3810	Mariner-20_LSal	415	600	DNA/Mariner	d	0.2785	0.49	56
Ds_ctg074	3811	4328	Mariner-5_DK	587	1099	DNA/Mariner	d	0.4261	0.6215	400
Ds_ctg074	4329	4394	Mariner-8_DBp	1063	1128	DNA/Mariner	d	0.3784	0.55	29
Ds_ctg074	4467	5030	CR1-7_CM	70	636	NonLTR/CR1	d	0.4339	0.61	355
Ds_ctg074	5031	5096	CR1-5_CM	4258	4323	NonLTR/CR1	d	0.4101	0.6	33
Ds_ctg075	2255	2347	Mariner-2_HSal	1206	1299	DNA/Mariner	c	0.4162	0.65	71
Ds_ctg075	2348	3376	AVMAR1	123	1142	DNA/Mariner	c	0.4956	0.65	921
Ds_ctg075	3377	3526	Mariner-1_ACe	1060	1213	DNA/Mariner	d	0.385	0.6	98
Ds_ctg075	3527	3637	Mariner-4_HMi	69	175	DNA/Mariner	c	0.2237	0.45	11
Ds_ctg075	3746	3907	MARINCE1	45	198	DNA/Mariner	d	0.3494	0.51	65
Ds_ctg075	3908	4564	Mariner-5_DK	203	832	DNA/Mariner	d	0.4009	0.58	354
Ds_ctg075	4565	4795	Mariner-31_LSal	853	1083	DNA/Mariner	d	0.273	0.46	35
Ds_ctg079	7041	7442	Penelope-2_CGi	236	646	NonLTR/Penelope	d	0.292	0.5	124
Ds_ctg079	8091	8402	Penelope-1_EuTe	874	1194	NonLTR/Penelope	c	0.3178	0.49	128
Ds_ctg079	11886	12896	AVMAR1	141	1142	DNA/Mariner	c	0.4627	0.65	823
Ds_ctg079	12927	13052	Mariner-13_HSal	1090	1217	DNA/Mariner	d	0.3878	0.62	78
Ds_ctg079	13057	13897	Mariner-27_AEc	376	1206	DNA/Mariner	c	0.4543	0.639	648
Ds_ctg079	13898	14072	Mariner-16_LHu	174	351	DNA/Mariner	c	0.3797	0.5208	115
Ds_ctg080	59	744	Mariner-71_LMi	517	1206	DNA/Mariner	d	0.6375	0.8027	849
Ds_ctg080	745	831	Mariner-19_DRh	750	836	DNA/Mariner	d	0.3238	0.55	44
Ds_ctg080	832	939	Mariner-12N_AC	788	901	DNA/Mariner	d	0.2821	0.42	29
Ds_ctg080	1737	2450	Mariner-62_HSal	1098	1817	DNA/Mariner	d	0.2815	0.45	114
Ds_ctg081	9498	9734	Mariner-23_LCh	733	969	DNA/Mariner	c	0.4557	0.66	171
Ds_ctg081	9735	9824	Mariner-N1_CTe	557	649	DNA/Mariner	c	0.4	0.58	48
Ds_ctg082	3052	3194	Mariner-94_HSal	374	517	DNA/Mariner	d	0.4316	0.5519	69
Ds_ctg082	3204	3881	MARINER2_CE	519	1187	DNA/Mariner	d	0.4866	0.67	591
Ds_ctg082	3882	3937	Mariner-3_PBa	601	657	DNA/Mariner	d	0.3911	0.52	23
Ds_ctg082	4052	4393	Mariner-66_LMi	207	560	DNA/Mariner	c	0.4655	0.62	247
Ds_ctg082	6985	7176	Gypsy-1_DPer-I	978	1169	LTR/Gypsy	c	0.3968	0.54	123
Ds_ctg082	9239	9433	L2-3_Cis	2300	2502	NonLTR/CR1	d	0.2587	0.41	31
Ds_ctg082	9476	10985	CR1-4_LCh	2506	4077	NonLTR/CR1	d	0.433	0.59	966
Ds_ctg082	10986	11107	CR1-4C_CPB	4034	4157	NonLTR/CR1	d	0.3359	0.4648	30
Ds_ctg082	11394	11480	Dong-1_MMa	180	269	NonLTR/Loa	d	0.2894	0.48	22
Ds_ctg082	11481	12198	DongAa	324	1044	NonLTR/R4	d	0.353	0.5645	380
Ds_ctg082	12199	12261	Dong-1_HMM	1425	1487	NonLTR/R4	d	0.4132	0.6215	42
Ds_ctg082	12262	14996	Dong-1_ADi	898	3663	NonLTR/R4	d	0.425	0.6272	1956
Ds_ctg082	14997	15088	Rex6	1122	1212	NonLTR/R4	d	0.3575	0.4656	22
Ds_ctg083	6502	6711	Tad1-5_ACap	418	629	NonLTR/Tad1	d	0.2663	0.46	40
Ds_ctg083	6712	7737	Tad1-4_ACap	447	1487	NonLTR/Tad1	d	0.2669	0.47	215
Ds_ctg083	7738	8175	Nimb-8_LMi	1075	1506	NonLTR/Nimb	d	0.2732	0.41	75
Ds_ctg083	8176	8454	Syrinx_DS	19	297	NonLTR/Jockey	d	0.6344	0.74	321
Ds_ctg083	9323	9430	Jockey-14_AAe	1841	1945	NonLTR/Jockey	d	0.2948	0.47	35
Ds_ctg083	9451	11789	Syrinx_DS	294	2634	NonLTR/Jockey	d	0.6012	0.7224	2121
Ds_ctg083	11790	11902	Crack-5_HM	3927	4035	NonLTR/Daphne	d	0.2759	0.47	29
Ds_ctg083	12083	12556	Syrinx_DS	3100	3585	NonLTR/Jockey	d	0.3836	0.54	150
Ds_ctg083	13024	13242	Mariner1_BT	1	224	DNA/Mariner	d	0.3754	0.5501	132
Ds_ctg083	13243	14219	MARINER2_CE	219	1187	DNA/Mariner	d	0.4227	0.6117	713
Ds_ctg083	14220	14276	Mariner-1_DF	1232	1289	DNA/Mariner	d	0.386	0.5485	36
Ds_ctg083	15084	15695	CR1-5_SP	2191	2778	NonLTR/CR1	c	0.2736	0.48	178
Ds_ctg083	18279	19379	SMAR33	199	1314	DNA/Mariner	c	0.6223	0.77	1242
Ds_ctg083	19380	19538	Mariner-4_DAn	151	309	DNA/Mariner	c	0.2236	0.47	22
Ds_ctg083	20539	20778	hAT-17_LMi	783	1034	DNA/hAT	d	0.5309	0.72	241
Ds_ctg083	21414	21662	CR1-34_BF	3055	3303	NonLTR/CR1	c	0.4458	0.64	179
Ds_ctg083	21663	21842	CR1-2b_Lch	3699	3875	NonLTR/CR1	c	0.3217	0.49	59
Ds_ctg083	23438	23665	Mariner-23_LCh	733	969	DNA/Mariner	d	0.4156	0.61	137
Ds_ctg083	28215	28315	CR1-12_CM	256	357	NonLTR/CR1	d	0.4675	0.6047	67
Ds_ctg083	28316	30019	CR1-1_PSi	2395	4255	NonLTR/CR1	c	0.4544	0.6613	1363
Ds_ctg083	30020	30271	L1-7_NN	3593	3848	NonLTR/L1	c	0.2455	0.43	53
Ds_ctg083	33437	33520	hAT-1_NN	2842	2926	DNA/hAT	d	0.3072	0.54	25
Ds_ctg083	33521	33598	HERMIT	1887	1958	DNA/hAT	d	0.4368	0.63	41
Ds_ctg083	33599	33871	hAT-1_NV	2442	2714	DNA/hAT	c	0.4565	0.66	198
Ds_ctg083	33872	34108	Hoana1	1966	2204	DNA/hAT	c	0.3232	0.48	64
Ds_ctg083	34797	35429	Crack-3_BF	510	1130	NonLTR/Daphne	d	0.2899	0.52	175
Ds_ctg083	35430	35699	RTEX-11_RPr	1049	1305	NonLTR/RTEX	d	0.2259	0.47	55
Ds_ctg083	35766	36638	RTEX-1_EuTe	2779	3672	NonLTR/RTEX	d	0.2886	0.49	280
Ds_ctg083	36639	36761	RTEX-2_BF	4059	4186	NonLTR/RTEX	d	0.2679	0.45	23
Ds_ctg084	15892	15951	Merlin-2_ADi	2581	2638	DNA/Merlin	c	0.4088	0.57	33
Ds_ctg084	15952	16603	Merlin1_CI	706	1348	DNA/Merlin	c	0.4185	0.5501	323
Ds_ctg085	46	327	Mariner-2_XT	1814	2098	DNA/Mariner	d	0.4526	0.67	202
Ds_ctg085	328	429	Mariner-2_EF	1521	1622	DNA/Mariner	d	0.386	0.6	61
Ds_ctg085	9513	10687	Mariner-5_BM	121	1314	DNA/Mariner	d	0.5078	0.6521	944
Ds_ctg086	20	775	Mariner-10_Crp	1411	2148	DNA/Mariner	c	0.4839	0.69	594
Ds_ctg086	776	1277	Mariner-21_LCh	866	1305	DNA/Mariner	d	0.3824	0.5354	216
Ds_ctg087	3526	4487	Mariner-57_LMi	172	1137	DNA/Mariner	d	0.4343	0.6099	611
Ds_ctg087	4488	4559	Mariner-4_DBi	757	828	DNA/Mariner	d	0.3486	0.53	33
Ds_ctg088	1708	1770	Copia-132_SB-I	2518	2574	LTR/Copia	d	0.3521	0.46	17
Ds_ctg088	1792	2178	Tad1-7_BoBo	557	916	NonLTR/Tad1	d	0.3952	0.47	142
Ds_ctg088	2463	2537	Hebe_Av	691	764	NonLTR/Jockey	d	0.2966	0.46	30
Ds_ctg088	2571	2645	Tad1-6_ACap	496	570	NonLTR/Tad1	d	0.2869	0.46	22
Ds_ctg088	2682	3597	Jockey_Ele8	841	1693	NonLTR/Jockey	d	0.2798	0.4408	203
Ds_ctg088	3598	4767	Syrinx_DS	15	1184	NonLTR/Jockey	d	0.9179	0.94	1730
Ds_ctg089	917	1087	Gypsy-3_PPP-I	4222	4395	LTR/Gypsy	d	0.2222	0.43	24
Ds_ctg089	1088	1294	Gypsy-66_CGi-I	2150	2363	LTR/Gypsy	d	0.3576	0.5322	90
Ds_ctg089	1301	5044	Gypsy-63_CGi-I	1511	5212	LTR/Gypsy	c	0.3774	0.5865	2123
Ds_ctg089	5045	5320	Gypsy-6-I_HM	1099	1358	LTR/Gypsy	c	0.2989	0.47	61
Ds_ctg089	5389	6297	Gypsy-20_CGi-I	1293	2183	LTR/Gypsy	c	0.2326	0.41	130
Ds_ctg090	3	215	ERV1-2_FCa-I	380	592	ERV/ERV1	c	0.3429	0.5	91
Ds_ctg093	3462	5283	Helitron-2_HM	3238	5047	DNA/Helitron	c	0.4922	0.6639	1471
Ds_ctg093	5284	5496	Helitron-19_OS	3764	3980	DNA/Helitron	c	0.391	0.53	88
Ds_ctg094	1475	3073	RTE-13_Lch	1636	3222	NonLTR/RTE	c	0.5056	0.63	1200
Ds_ctg094	3074	3271	Tx1-3_CQ	2421	2618	NonLTR/Tx1	c	0.262	0.45	44
Ds_ctg094	3369	3530	RTE-13_Lch	939	1103	NonLTR/RTE	c	0.5091	0.75	132
Ds_ctg094	4691	5011	Mariner-62_LMi	999	1319	DNA/Mariner	c	0.785	0.88	435
Ds_ctg095	2644	2835	Mariner-N4_LMi	705	896	DNA/Mariner	d	0.4844	0.62	139
Ds_ctg100	4663	5318	HELIBAT1	4489	5142	DNA/Helitron	c	0.4008	0.558	341
Ds_ctg100	5319	5426	Helitron-3_NVi	3158	3267	DNA/Helitron	c	0.3704	0.5097	53
Ds_ctg100	10706	11419	MARINER2_CE	486	1187	DNA/Mariner	d	0.4619	0.67	572
Ds_ctg100	11420	11476	MARINER3_CE	1195	1251	DNA/Mariner	d	0.4278	0.59	37
Ds_ctg100	11736	11837	Sola2-3_NVi	2592	2700	DNA/Sola/Sola2	c	0.3614	0.53	51
Ds_ctg100	11838	12455	Sola2-6_LMi	1280	1909	DNA/Sola/Sola2	c	0.3816	0.6	353
Ds_ctg100	17053	17205	Mariner-26_SIn	656	812	DNA/Mariner	d	0.3668	0.54	74
Ds_ctg100	17206	17676	MARINER2_CE	618	1079	DNA/Mariner	c	0.4968	0.67	400
Ds_ctg100	17677	17867	Mariner-71_HSal	174	369	DNA/Mariner	c	0.3303	0.49	80
Ds_ctg100	18065	18199	FAMAR1	166	302	DNA/Mariner	d	0.3694	0.53	71
Ds_ctg100	18200	18386	Mariner-3_OB	279	465	DNA/Mariner	d	0.5619	0.72	169
Ds_ctg100	18387	18956	Mariner-3_OB	602	1186	DNA/Mariner	d	0.5421	0.71	478
Ds_ctg100	18960	19037	Mariner-1_CFl	1209	1285	DNA/Mariner	d	0.4503	0.64	50
Ds_ctg101	3421	3591	Rex1-7_OL	10	187	NonLTR/Rex1	d	0.3046	0.4971	54
Ds_ctg101	3592	6002	Rex1-26_DRe	238	2721	NonLTR/Rex1	d	0.2981	0.5104	848
Ds_ctg101	6003	6311	REX1-8_XT	1140	1433	NonLTR/Rex1	d	0.2853	0.48	81
Ds_ctg101	6312	6376	Mariner-N33_HSal	83	148	DNA/Mariner	d	0.3254	0.51	22
Ds_ctg101	6419	7358	VENSMAR1	182	1117	DNA/Mariner	d	0.5092	0.6659	787
Ds_ctg101	7359	7516	Mariner-12_CFl	610	770	DNA/Mariner	d	0.3511	0.44	48
Ds_ctg101	8160	8677	Syrinx_DS	1280	1797	NonLTR/Jockey	d	0.9171	0.97	817
Ds_ctg101	8695	10339	Syrinx_DS	1858	3587	NonLTR/Jockey	d	0.6192	0.687	1425
Ds_ctg103	11440	11616	Mariner-29_LMi	1041	1217	DNA/Mariner	c	0.4407	0.53	118
Ds_ctg103	12311	12592	Mariner-25_AEc	413	694	DNA/Mariner	d	0.383	0.69	220
Ds_ctg104	4461	4773	Mariner-21_SIn	1670	1985	DNA/Mariner	c	0.4141	0.5106	178
Ds_ctg105	196	1320	Gypsy-3_EuTe-I	166	1311	LTR/Gypsy	d	0.2606	0.42	195
Ds_ctg105	1321	1412	Copia-98_BRa-I	1068	1156	LTR/Copia	d	0.3271	0.44	32
Ds_ctg105	1413	1901	Gypsy-619_AA-I	2364	2828	LTR/Gypsy	d	0.2938	0.5	149
Ds_ctg105	1902	2084	Gypsy-29_DPu-I	3410	3582	LTR/Gypsy	d	0.359	0.47	55
Ds_ctg107	10085	10270	EnSpm-18_CCri	9403	9588	DNA/EnSpm/CACTA	c	0.5323	0.73	178
Ds_ctg107	15094	15948	NonLTR-5_CR	24	878	NonLTR	d	0.3238	0.45	133
Ds_ctg110	513	668	Carsat3	6	161	Simple/Sat	c	0.4231	0.54	117
Ds_ctg111	3941	4081	Carsat3	6	146	Simple/Sat	d	0.4255	0.51	108
Ds_ctg111	5591	5719	Carsat3	24	152	Simple/Sat	d	0.4651	0.6	107
Ds_ctg111	8715	8864	Carsat3	6	152	Simple/Sat	d	0.42	0.52	104
Ds_ctg112	17665	17778	Mariner-5_DK	662	775	DNA/Mariner	d	0.3925	0.53	57
Ds_ctg112	17779	18186	MARINCE1	759	1160	DNA/Mariner	d	0.4338	0.61	280
Ds_ctg112	18991	19134	Dneoca19	188	343	DNA/Mariner	c	0.4898	0.71	109
Ds_ctg114	1819	2187	McGene-2_MAc	2738	3103	Multicopy_gene	d	0.3306	0.5	129
Ds_ctg114	2693	2992	Sat-3B_DMel	20	322	Simple/Sat	d	0.297	0.52	98
Ds_ctg116	8834	8932	Expander	2018	2117	NonLTR/RTE	d	0.3432	0.51	24
Ds_ctg116	8933	9946	RTE-29_CPB	1842	2896	NonLTR/RTE	d	0.3853	0.5753	423
Ds_ctg116	9947	10093	RTE-2_OL	2943	3090	NonLTR/RTE	d	0.248	0.44	17
Ds_ctg117	2587	2766	Mariner-8_LMi	244	423	DNA/Mariner	d	0.4167	0.55	114
Ds_ctg117	3744	4462	Sola2-4_AAe	2532	3248	DNA/Sola/Sola2	c	0.3531	0.5643	304
Ds_ctg117	4463	4537	Sola2-11_HMa	3086	3157	DNA/Sola/Sola2	c	0.3061	0.51	28
Ds_ctg118	256	339	RTEX-7_ACar	4270	4349	NonLTR/RTEX	d	0.3968	0.6	53
Ds_ctg118	340	1061	RTEX-12_SK	2275	3003	NonLTR/RTEX	d	0.3844	0.586	428
Ds_ctg118	4409	5638	Mariner-14_LMi	2	1243	DNA/Mariner	d	0.4919	0.6396	869
Ds_ctg118	5639	5722	Mariner-1_ACar	1261	1350	DNA/Mariner	d	0.4632	0.6	54
Ds_ctg118	9348	10165	Mariner-7_PBa	275	1222	DNA/Mariner	c	0.3998	0.5537	388
Ds_ctg118	10166	10279	Mariner-9_SIn	167	271	DNA/Mariner	c	0.3562	0.53	44
Ds_ctg119	1906	2055	SMAR26	462	615	DNA/Mariner	d	0.3891	0.57	88
Ds_ctg119	2056	2103	Mariner-43_HSal	1117	1169	DNA/Mariner	c	0.4621	0.6365	37
Ds_ctg119	2107	2643	MARINER2_CE	498	1034	DNA/Mariner	c	0.5363	0.69	483
Ds_ctg119	2678	2802	Mariner-11_BM	1007	1130	DNA/Mariner	d	0.3388	0.53	45
Ds_ctg120	1497	1610	REX3	1109	1222	NonLTR/RTE	d	0.4562	0.6373	79
Ds_ctg120	1611	2265	RTE-13_Lch	2269	2928	NonLTR/RTE	d	0.5749	0.7646	639
Ds_ctg120	2266	2427	Jockey-6_DTa	4476	4633	NonLTR/Jockey	d	0.2921	0.5	39
Ds_ctg120	2858	3058	EXPANDER1_DR	3108	3296	NonLTR/RTE	d	0.6094	0.69	173
Ds_ctg121	1104	1487	RTEX-13_RPr	379	774	NonLTR/RTEX	d	0.3588	0.57	123
Ds_ctg121	1553	1627	RTEX-17_BF	679	755	NonLTR/RTEX	d	0.3077	0.52	27
Ds_ctg121	1628	2941	RTEX-5_BF	3520	4890	NonLTR/RTEX	d	0.3191	0.53	538
Ds_ctg121	2942	3055	Proto2-3_CTe	1007	1119	NonLTR/Proto2	d	0.2899	0.45	22
Ds_ctg121	3104	3670	RTEX-14_ACar	2288	2812	NonLTR/RTEX	d	0.2712	0.47	137
Ds_ctg121	4218	4334	Mariner-1_DEl	1129	1246	DNA/Mariner	c	0.4142	0.5508	75
Ds_ctg121	4335	5013	MARINER2_CE	462	1127	DNA/Mariner	c	0.5022	0.67	609
Ds_ctg121	5014	5115	Mariner-8_SIn	386	487	DNA/Mariner	c	0.3727	0.51	55
Ds_ctg122	1402	1623	RTE-13_Lch	38	256	NonLTR/RTE	d	0.4008	0.5348	93
Ds_ctg122	1630	3610	RTE-1_EL	305	2251	NonLTR/RTE	d	0.4603	0.6338	1379
Ds_ctg122	3611	3709	L1-124_DR	2319	2417	NonLTR/L1	d	0.302	0.5	32
Ds_ctg127	10	660	Copia-4_PTc-I	1294	1923	LTR/Copia	c	0.287	0.39	145
Ds_ctg127	661	818	Tad1-1_BoBo	1898	2049	NonLTR/Tad1	c	0.315	0.39	28
Ds_ctg128	3311	3601	Mariner-38_HSal	905	1192	DNA/Mariner	c	0.3608	0.49	159
Ds_ctg128	3602	3799	Mariner-N2_SIn	578	784	DNA/Mariner	d	0.2515	0.46	50
Ds_ctg128	7213	7299	Mariner-2_LHu	102	188	DNA/Mariner	d	0.3391	0.5	43
Ds_ctg128	7300	8268	MARINER2_CE	156	1115	DNA/Mariner	d	0.3863	0.57	614
Ds_ctg128	9817	10311	MARIAM1	176	667	DNA/Mariner	d	0.4909	0.67	433
Ds_ctg129	1573	1647	Mariner-3_DAn	1167	1240	DNA/Mariner	d	0.2982	0.48	26
Ds_ctg129	1690	1932	Mariner-N12_RPr	138	380	DNA/Mariner	d	0.4568	0.7	206
Ds_ctg130	4006	4152	SAT-7_DR	11	160	Simple/Sat/SAT	d	0.38	0.58	102
Ds_ctg130	5200	5340	Carsat3	6	146	Simple/Sat	d	0.4468	0.57	122
Ds_ctg130	6004	6156	SAT-7_DR	14	166	Simple/Sat/SAT	d	0.4231	0.62	112
Ds_ctg130	6512	6652	Carsat3	6	146	Simple/Sat	d	0.4167	0.6	110
Ds_ctg130	7472	7552	MuDR-2_LSal	1543	1624	DNA/MuDR	d	0.3294	0.49	40
Ds_ctg130	7553	7678	SAT-7_DR	38	166	Simple/Sat/SAT	d	0.5116	0.67	126
Ds_ctg130	8236	8397	TE-X-12_DR	964	1125	Multicopy_gene	c	0.4259	0.54	132
Ds_ctg130	8839	8991	Carsat3	6	158	Simple/Sat	d	0.4314	0.57	117
Ds_ctg131	1102	1242	Carsat3	6	146	Simple/Sat	c	0.4255	0.51	110
Ds_ctg132	1668	2633	Helitron-1_Gav	3334	4311	DNA/Helitron	c	0.2646	0.45	224
Ds_ctg132	2640	2813	Helitron-N2_DSer	1042	1217	DNA/Helitron	c	0.2537	0.43	36
Ds_ctg133	3160	3345	Mariner-2_HSal	1	191	DNA/Mariner	d	0.3447	0.54	96
Ds_ctg133	3382	4290	MARINER2_CE	219	1118	DNA/Mariner	d	0.4352	0.6	666
Ds_ctg133	4291	4410	Mariner-2_MMa	1136	1257	DNA/Mariner	d	0.3673	0.51	51
Ds_ctg133	4411	4572	Mariner-11_SSa	1466	1633	DNA/Mariner	d	0.2579	0.46	18
Ds_ctg133	6507	6617	hAT-43_Lch	1	111	DNA/hAT	d	0.6757	0.73	131
Ds_ctg133	6719	8519	hAT-43_Lch	1892	3818	DNA/hAT	d	0.6545	0.7401	1782
Ds_ctg133	8704	8880	hAT-43_Lch	4198	4377	DNA/hAT	d	0.661	0.73	155
Ds_ctg133	9980	10348	Mariner-35_LMi	562	921	DNA/Mariner	d	0.3636	0.59	183
Ds_ctg134	11830	11925	Mariner-60_LMi	394	493	DNA/Mariner	d	0.4422	0.5534	57
Ds_ctg134	11926	12342	Mariner-N25_LMi	120	539	DNA/Mariner	c	0.4643	0.67	337
Ds_ctg134	12531	12621	Mariner-1_SK	245	337	DNA/Mariner	d	0.3111	0.42	21
Ds_ctg134	12643	12708	Mariner-2_RPr	374	439	DNA/Mariner	d	0.4378	0.62	47
Ds_ctg134	12709	13341	Mariner-5_MMa	488	1108	DNA/Mariner	d	0.5769	0.7	609
Ds_ctg134	13342	13584	Mariner-6N2_LMi	3	248	DNA/Mariner	c	0.3681	0.49	96
Ds_ctg135	5693	5755	Mariner-15_SM	943	1005	DNA/Mariner	c	0.4762	0.67	54
Ds_ctg135	5756	6106	AVMAR1	786	1136	DNA/Mariner	c	0.5043	0.71	333
Ds_ctg135	6107	6478	Mariner-13_LHu	833	1202	DNA/Mariner	d	0.2597	0.47	118
Ds_ctg135	6479	7141	MARINER2_CE	168	830	DNA/Mariner	d	0.4163	0.57	467
Ds_ctg135	7142	7426	Mariner-36_AEc	831	1115	DNA/Mariner	d	0.3161	0.5	97
Ds_ctg137	743	931	Mariner-71_LMi	1027	1218	DNA/Mariner	c	0.4531	0.56	117
Ds_ctg137	999	1400	Mariner-71_LMi	814	1215	DNA/Mariner	d	0.5075	0.68	323
Ds_ctg137	2185	2433	Transib-9_HM	1631	1885	DNA/Transib	c	0.3647	0.54	117
Ds_ctg139	1169	1627	Sola2-2_LHu	1389	1850	DNA/Sola/Sola2	c	0.3871	0.54	224
Ds_ctg139	1643	1747	Sola2-2_HM	2158	2253	DNA/Sola/Sola2	c	0.4068	0.56	46
Ds_ctg139	4024	4449	CR1-1_Croc	3144	3572	NonLTR/CR1	c	0.4167	0.56	231
Ds_ctg139	4450	4695	CR1-15_CJap	451	698	NonLTR/CR1	c	0.3297	0.46	67
Ds_ctg139	5034	5150	CR1-1C_CM	3320	3436	NonLTR/CR1	d	0.641	0.77	128
Ds_ctg140	10	532	CR1-1C_CM	3320	3868	NonLTR/CR1	d	0.5113	0.669	443
Ds_ctg140	560	796	L2-5_SSa	2764	3016	NonLTR/L2	d	0.3074	0.47	44
Ds_ctg141	2499	2696	Mariner-7_DBi	1074	1263	DNA/Mariner	d	0.275	0.49	45
Ds_ctg141	2778	3798	Mariner-5_DK	167	1168	DNA/Mariner	c	0.4127	0.615	672
Ds_ctg141	3799	3861	Mariner-1_OB	1158	1221	DNA/Mariner	d	0.3708	0.5581	35
Ds_ctg141	3868	3960	Mariner-26_SSa	773	864	DNA/Mariner	d	0.2491	0.46	14
Ds_ctg141	4638	4988	CR1-4_CM	519	868	NonLTR/CR1	d	0.3912	0.5558	183
Ds_ctg141	4989	8411	CR1-4_LCh	656	4044	NonLTR/CR1	d	0.4119	0.5934	2105
Ds_ctg141	8412	8612	CR1-49_HM	4272	4469	NonLTR/CR1	d	0.4298	0.59	111
Ds_ctg141	8867	8929	Mariner-41_LSal	1180	1242	DNA/Mariner	c	0.3967	0.5723	35
Ds_ctg141	8930	9980	Mariner-1_OB	148	1209	DNA/Mariner	c	0.4663	0.6688	806
Ds_ctg141	9981	10043	Mariner-9_HSal	50	111	DNA/Mariner	c	0.3397	0.5438	27
Ds_ctg143	864	1707	hAT-1_LCh	1935	2798	DNA/hAT	d	0.5827	0.7739	849
Ds_ctg143	1708	1863	HAT2_MD	3005	3166	DNA/hAT	d	0.3509	0.5223	68
Ds_ctg143	2283	2360	CR1-3_BF	2846	2926	NonLTR/CR1	c	0.3261	0.49	27
Ds_ctg143	2385	2860	Rex1-1_SP	2434	2916	NonLTR/Rex1	c	0.3452	0.5494	246
Ds_ctg146	1	2357	Syrinx_DS	1204	3586	NonLTR/Jockey	d	0.8513	0.87	3227
Ds_ctg146	2489	2581	L2_Plat1a	1316	1411	NonLTR/CR1	d	0.3254	0.44	16
Ds_ctg146	2639	3693	Tad1-10_BoBo	818	1980	NonLTR/Tad1	d	0.2953	0.4156	266
Ds_ctg148	1232	1363	Penelope-3B_PSi	1253	1375	NonLTR/Penelope	d	0.3013	0.48	31
Ds_ctg148	1364	1579	Penelope-1_EuTe	972	1194	NonLTR/Penelope	c	0.3231	0.48	76
Ds_ctg148	1580	1939	Penelope-2_CGi	1604	1975	NonLTR/Penelope	c	0.3967	0.61	221
Ds_ctg152	2822	2884	Mariner-N3_CM	28	90	DNA/Mariner	d	0.7143	0.86	100
Ds_ctg152	3223	3492	Mariner-N35_RPr	140	424	DNA/Mariner	d	0.3956	0.51	114
Ds_ctg153	5873	6228	Tx1-6_CGi	5020	5374	NonLTR/Tx1	c	0.3234	0.5618	163
Ds_ctg153	6229	9652	Tx1-1_CGi	2019	5444	NonLTR/Tx1	c	0.3536	0.563	1820
Ds_ctg153	9653	9745	L1-1_XL	2809	2902	NonLTR/L1	c	0.2862	0.47	32
Ds_ctg153	10605	10913	RTEX-24_CGi	226	554	NonLTR/RTEX	d	0.2634	0.47	67
Ds_ctg153	10914	11234	CR1-53_BF	308	622	NonLTR/CR1	d	0.283	0.58	132
Ds_ctg153	11751	11822	RTEX-2_NV	2518	2592	NonLTR/RTEX	c	0.3298	0.51	19
Ds_ctg153	11823	12365	RTEX-5_BF	2761	3300	NonLTR/RTEX	c	0.3111	0.49	157
Ds_ctg153	13483	13548	Mariner-7_DEl	105	168	DNA/Mariner	d	0.349	0.54	35
Ds_ctg153	13579	14610	MARINER2_CE	165	1187	DNA/Mariner	d	0.4269	0.61	765
Ds_ctg153	14611	14666	MARINER38_CB	3	57	DNA/Mariner	c	0.3926	0.5313	26
Ds_ctg155	6296	7018	CR1-1C_CM	3068	3799	NonLTR/CR1	d	0.2551	0.42	135
Ds_ctg155	13459	13635	TE-X-12_DR	247	408	Multicopy_gene	d	0.383	0.6	108
Ds_ctg155	13636	13845	TE-X-12_DR	982	1191	Multicopy_gene	d	0.4571	0.6	184
Ds_ctg155	21307	22308	Mariner-73_HSal	194	1213	DNA/Mariner	c	0.4256	0.6	744
Ds_ctg155	22309	22482	Mariner-5_ACe	1109	1284	DNA/Mariner	d	0.3765	0.55	101
Ds_ctg156	2168	2320	Mariner-19_RPr	302	454	DNA/Mariner	d	0.4902	0.69	129
Ds_ctg156	2322	2531	FAMAR1	364	573	DNA/Mariner	c	0.4143	0.64	161
Ds_ctg156	4773	5138	Mariner-3_RPr	855	1202	DNA/Mariner	d	0.3417	0.5	138
Ds_ctg156	5139	5222	Mariner-28_DF	806	885	DNA/Mariner	d	0.3613	0.48	28
Ds_ctg159	1000	1200	MuDR-2_LSal	1002	1208	DNA/MuDR	d	0.3478	0.46	121
Ds_ctg161	7030	7185	Carsat3	6	161	Simple/Sat	c	0.4231	0.54	117
Ds_ctg161	18031	18210	TE-X-12_DR	961	1140	Multicopy_gene	d	0.45	0.55	135
Ds_ctg163	496	651	Carsat3	6	161	Simple/Sat	d	0.4423	0.54	117
Ds_ctg165	85	600	RTEX-11_SK	665	1207	NonLTR/RTEX	c	0.3391	0.57	224
Ds_ctg165	604	687	Vingi-3_LMi	2295	2379	NonLTR/Vingi	d	0.3143	0.5	23
Ds_ctg166	22	303	IC-Scfo	148	430	DNA/Mariner	c	0.6631	0.8237	314
Ds_ctg166	642	766	Mariner-66_LMi	324	446	DNA/Mariner	d	0.4213	0.5511	75
Ds_ctg166	773	1753	Mariner-4_HMi	327	1322	DNA/Mariner	c	0.4468	0.63	764
Ds_ctg167	2753	3037	MuDR6x_AP	1764	2051	DNA/MuDR	c	0.3646	0.61	176
Ds_ctg170	513	668	Carsat3	6	161	Simple/Sat	c	0.4231	0.54	117
Ds_ctg171	509	691	Mariner-16_HM	224	406	DNA/Mariner	c	0.4918	0.61	134
Ds_ctg171	959	1116	EnSpm-9_HM	222	388	DNA/EnSpm/CACTA	d	0.3548	0.56	66
Ds_ctg171	1117	1440	TREP60	1	321	Simple/Sat/MSAT	d	0.4815	0.57	154
Ds_ctg171	1441	1633	Copia-51_JC-I	7739	7927	LTR/Copia	d	0.243	0.5	40
Ds_ctg171	8065	9125	TC1_FR1	144	1220	DNA/Mariner	c	0.5926	0.7083	1016
Ds_ctg171	9463	9587	Mariner-66_LMi	324	446	DNA/Mariner	d	0.4213	0.5511	75
Ds_ctg171	9594	10574	Mariner-4_HMi	327	1322	DNA/Mariner	c	0.4468	0.63	764
Ds_ctg173	440	1451	Mariner-68_LMi	223	1272	DNA/Mariner	d	0.3728	0.5172	404
Ds_ctg173	1452	1622	Mariner-1_PGr	1272	1439	DNA/Mariner	d	0.3134	0.51	58
Ds_ctg175	1834	2103	HELIBAT1	4315	4572	DNA/Helitron	c	0.3182	0.56	117
Ds_ctg175	2199	2486	HELITRON2_CE	4489	4773	DNA/Helitron	c	0.3958	0.57	199
Ds_ctg175	2487	2657	Helitron-4_HM	10457	10634	DNA/Helitron	c	0.2671	0.45	45
Ds_ctg176	4559	4843	MuDR6x_AP	1764	2051	DNA/MuDR	d	0.3646	0.61	176
Ds_ctg177	335	463	Mariner-N2_SIn	497	640	DNA/Mariner	c	0.5455	0.68	121
Ds_ctg177	464	565	Mariner-38_HSal	845	938	DNA/Mariner	c	0.4203	0.67	53
Ds_ctg177	1455	2337	FAMAR1	394	1293	DNA/Mariner	d	0.4106	0.6136	612
Ds_ctg178	1015	1074	RTE-29_CPB	133	190	NonLTR/RTE	d	0.4101	0.6031	36
Ds_ctg178	1075	3909	Expander	431	3250	NonLTR/RTE	d	0.4678	0.6129	1969
Ds_ctg178	3910	4014	RTE-3_BF	3934	4040	NonLTR/RTE	d	0.3074	0.49	33
Ds_ctg179	6587	6727	Mariner-N12_Crp	5	157	DNA/Mariner	c	0.6667	0.81	156
Ds_ctg179	7455	9175	Daphne_DS	1451	3139	NonLTR	c	0.8854	0.9144	2491
Ds_ctg179	9176	9245	I-7_DBp	1508	1571	NonLTR/I	c	0.3276	0.56	21
Ds_ctg179	9246	9479	HARBINGER-1_AFC	189	434	DNA/Harbinger	d	0.4304	0.54	127
Ds_ctg179	12806	14048	Vingi-3_Crp	118	1510	NonLTR/Vingi	c	0.5324	0.6463	1072
Ds_ctg179	14049	14254	Jockey-2_DEl	3329	3529	NonLTR/Jockey	c	0.2878	0.41	43
Ds_ctg179	21408	21455	Mariner-5_Crp	76	124	DNA/Mariner	d	0.4762	0.6	35
Ds_ctg179	21456	21632	Mariner-8_LMi	136	318	DNA/Mariner	d	0.6066	0.74	169
Ds_ctg179	22533	23613	CR1-1_PSi	3085	4300	NonLTR/CR1	d	0.4825	0.6719	938
Ds_ctg179	23724	24929	VENSMAR1	2	1204	DNA/Mariner	d	0.5012	0.67	990
Ds_ctg179	24936	25016	Mariner-1_RPr	1217	1296	DNA/Mariner	d	0.4333	0.62	56
Ds_ctg180	1513	1755	Mariner-1_LG	351	593	DNA/Mariner	c	0.4024	0.59	126
Ds_ctg181	4248	4322	Mariner-56_LSal	70	143	DNA/Mariner	d	0.4027	0.57	46
Ds_ctg181	4335	5345	ITmD37D_Ele7	169	1173	DNA/Mariner	d	0.5579	0.76	1015
Ds_ctg181	5346	5435	Mariner-8_LSal	1159	1250	DNA/Mariner	d	0.4255	0.6	61
Ds_ctg182	349	405	Mariner-8_SIn	1234	1291	DNA/Mariner	c	0.4257	0.59	39
Ds_ctg182	406	1233	MARINER2_CE	363	1187	DNA/Mariner	c	0.4291	0.64	626
Ds_ctg183	3068	4295	VENSMAR1	2	1225	DNA/Mariner	d	0.509	0.6763	1018
Ds_ctg183	4296	4367	Mariner-N33_RPr	375	440	DNA/Mariner	d	0.3689	0.54	28
Ds_ctg184	912	1333	HSMAR2	219	622	DNA/Mariner	d	0.4672	0.63	229
Ds_ctg184	1334	1792	HSMAR2	735	1232	DNA/Mariner	d	0.471	0.69	378
Ds_ctg184	1793	1858	Mariner-4_FoCa	1217	1287	DNA/Mariner	d	0.3389	0.54	30
Ds_ctg184	5430	5501	Mariner-25_LMi	178	249	DNA/Mariner	d	0.4231	0.6223	47
Ds_ctg184	5502	6731	Mariner-14_LMi	2	1243	DNA/Mariner	c	0.4917	0.6393	868
Ds_ctg185	1612	2266	RTE-13_Lch	2269	2928	NonLTR/RTE	d	0.5749	0.7646	639
Ds_ctg185	2267	2428	Jockey-6_DTa	4476	4633	NonLTR/Jockey	d	0.2921	0.5	39
Ds_ctg185	2859	3059	EXPANDER1_DR	3108	3296	NonLTR/RTE	d	0.6094	0.69	173
Ds_ctg186	256	339	RTEX-7_ACar	4270	4349	NonLTR/RTEX	d	0.3968	0.6	53
Ds_ctg186	340	1061	RTEX-12_SK	2275	3003	NonLTR/RTEX	d	0.3844	0.586	428
Ds_ctg187	2588	2767	Mariner-8_LMi	244	423	DNA/Mariner	d	0.4167	0.55	114
Ds_ctg187	3745	4463	Sola2-4_AAe	2532	3248	DNA/Sola/Sola2	c	0.3531	0.5643	304
Ds_ctg187	4464	4538	Sola2-11_HMa	3086	3157	DNA/Sola/Sola2	c	0.3061	0.51	28
Ds_ctg189	1906	2055	SMAR26	462	615	DNA/Mariner	d	0.3891	0.57	88
Ds_ctg189	2056	2103	Mariner-43_HSal	1117	1169	DNA/Mariner	c	0.4621	0.6365	37
Ds_ctg189	2107	2643	MARINER2_CE	498	1034	DNA/Mariner	c	0.5363	0.69	483
Ds_ctg189	2678	2802	Mariner-11_BM	1007	1130	DNA/Mariner	d	0.3388	0.53	45
Ds_ctg190	6484	6639	Carsat3	6	161	Simple/Sat	d	0.4231	0.54	117
Ds_ctg191	5155	5502	Gypsy-61B_CCri-I	6770	7105	LTR/Gypsy	c	0.3596	0.46	118
Ds_ctg192	4541	4741	TE-X-12_DR	964	1140	Multicopy_gene	d	0.3818	0.54	77
Ds_ctg192	4742	4873	SAT-7_DR	32	166	Simple/Sat/SAT	d	0.5778	0.78	148
Ds_ctg192	5167	5421	TE-X-12_DR	877	1137	Multicopy_gene	c	0.3372	0.55	131
Ds_ctg192	6105	6251	Carsat3	6	152	Simple/Sat	d	0.4286	0.57	112
Ds_ctg192	6669	6788	Carsat3	33	152	Simple/Sat	d	0.5	0.65	118
Ds_ctg193	287	946	Sagan-1_AAn	2306	2995	DNA/Mariner	d	0.3453	0.42	126
Ds_ctg193	947	1037	OSTE15	430	522	DNA/MuDR	c	0.3492	0.38	28
Ds_ctg193	1038	1153	Gypsy-5_BDi-I	11308	11420	LTR/Gypsy	d	0.3086	0.42	18
Ds_ctg193	1636	2667	Utopia-1_AMi	3370	4410	NonLTR/NeSL	d	0.3205	0.41	167
Ds_ctg193	2668	2823	Utopia-1_PR	4560	4717	NonLTR/NeSL	d	0.2975	0.37	18
Ds_ctg193	2824	2967	DIRS-1_AMa	1723	1866	LTR/DIRS	c	0.2854	0.36	12
Ds_ctg194	3	437	IC-Cyva	791	1225	DNA/Mariner	d	0.6552	0.81	519
Ds_ctg196	192	323	RTE-29_CPB	1221	1351	NonLTR/RTE	d	0.35	0.51	51
Ds_ctg196	324	736	RTE-13_Lch	1477	1913	NonLTR/RTE	d	0.4632	0.6258	279
Ds_ctg197	1556	1978	EnSpm-2_PGr	7240	7653	DNA/EnSpm/CACTA	c	0.3662	0.42	143
Ds_ctg197	1979	2062	hAT-89_Crp	377	457	DNA/hAT	c	0.375	0.46	19
Ds_ctg197	3581	3877	DNA3-2B_OS	358	645	DNA/Harbinger	c	0.3939	0.51	114
Ds_ctg199	513	668	Carsat3	6	161	Simple/Sat	c	0.4231	0.54	117
Ds_ctg200	1556	1978	EnSpm-2_PGr	7240	7653	DNA/EnSpm/CACTA	c	0.3662	0.42	143
Ds_ctg200	1979	2062	hAT-89_Crp	377	457	DNA/hAT	c	0.375	0.46	19
Ds_ctg200	3581	3877	DNA3-2B_OS	358	645	DNA/Harbinger	c	0.3939	0.51	114
Ds_ctg202	1733	2281	DIRS-2C_CPB	862	1395	LTR/DIRS	d	0.3279	0.45	117
Ds_ctg204	1	1306	Syrinx_DS	1204	2505	NonLTR/Jockey	d	0.9329	0.9514	2042
Ds_ctg206	13	198	MERMITE-18G_OS	432	623	DNA/MuDR	c	0.4603	0.51	118
Ds_ctg212	5	82	MuDR-N330_OS	257	337	DNA/MuDR	d	0.3088	0.41	9
Ds_ctg212	134	1006	MERMITE18D	276	1145	DNA/MuDR	d	0.3158	0.39	154
Ds_ctg212	1007	1190	P-1_AurAno	4641	4826	DNA/P	d	0.2944	0.4	22
Ds_ctg212	1191	1421	Gypsy-49_PIT-I	9407	9640	LTR/Gypsy	c	0.2755	0.41	33
Ds_ctg212	1422	2246	Gypsy-21_SCH-I	1017	1799	LTR/Gypsy	d	0.2868	0.4	117
Ds_ctg213	3	606	RTE-4_PM	374	988	NonLTR/RTE	c	0.5251	0.6395	487
Ds_ctg213	607	819	EXPANDER2	215	416	NonLTR/RTE	c	0.4075	0.5221	91
Ds_ctg213	1581	2552	Mariner-8_LMi	175	1167	DNA/Mariner	c	0.3827	0.55	403
Ds_ctg214	84	402	CR1-4_LMi	1061	1390	NonLTR/CR1	c	0.412	0.5923	189
Ds_ctg214	403	864	CR1-2C_Croc	1059	1481	NonLTR/CR1	c	0.2874	0.47	106
Ds_ctg214	865	1035	CR1-2B_Crp	628	788	NonLTR/CR1	c	0.2708	0.47	27
Ds_ctg214	2903	2998	Mariner-N3_Crp	411	506	DNA/Mariner	c	0.5938	0.78	115
Ds_ctg218	3582	3760	Mariner-8_ROr	1356	1531	DNA/Mariner	c	0.3791	0.5269	80
Ds_ctg218	3761	4723	Mariner-1_AB	376	1329	DNA/Mariner	c	0.4451	0.61	710
Ds_ctg218	4724	5086	Mariner-7_SK	57	410	DNA/Mariner	c	0.2477	0.44	79
Ds_ctg219	633	673	Syrinx_DS	3505	3548	NonLTR/Jockey	d	0.6663	0.6865	43
Ds_ctg219	674	829	Syrinx_DS	3421	3585	NonLTR/Jockey	d	0.6296	0.69	176
Ds_ctg219	2437	2643	RTEX-13_CGi	2565	2783	NonLTR/RTEX	d	0.2721	0.48	53
Ds_ctg219	2698	4271	RTEX-2_BTa	1113	2741	NonLTR/RTEX	c	0.2776	0.5141	474
Ds_ctg219	4272	4577	RTEX-2_DR	161	474	NonLTR/RTEX	c	0.2606	0.45	69
Ds_ctg220	334	510	Mariner-8_LMi	136	318	DNA/Mariner	c	0.6066	0.74	169
Ds_ctg220	511	558	Mariner-5_Crp	76	124	DNA/Mariner	c	0.4762	0.6	35
Ds_ctg221	669	709	Syrinx_DS	3505	3548	NonLTR/Jockey	d	0.6663	0.6865	43
Ds_ctg221	710	865	Syrinx_DS	3421	3585	NonLTR/Jockey	d	0.6296	0.69	176
Ds_ctg221	2465	2671	RTEX-13_CGi	2565	2783	NonLTR/RTEX	d	0.2721	0.48	53
Ds_ctg221	2774	3280	RTEX-9_BF	1729	2241	NonLTR/RTEX	c	0.3392	0.54	257
Ds_ctg221	3327	3519	R2-2_NV	523	713	NonLTR/R2	c	0.3881	0.58	114
Ds_ctg221	3520	4305	RTEX-1_BF	2082	2936	NonLTR/RTEX	c	0.3407	0.5038	283
Ds_ctg221	4306	4605	RTEX-2_DR	161	468	NonLTR/RTEX	c	0.2606	0.45	67
Ds_ctg221	5507	6478	Mariner-8_LMi	175	1167	DNA/Mariner	d	0.3827	0.55	403
Ds_ctg221	7241	7393	EXPANDER1_DR	218	367	NonLTR/RTE	d	0.3839	0.48	54
Ds_ctg221	7394	9677	RTE-1_GA	316	2616	NonLTR/RTE	d	0.4891	0.631	1661
Ds_ctg221	9678	9887	Nimb-2_LMi	4253	4471	NonLTR/Nimb	d	0.2894	0.46	41
Ds_ctg222	137	337	CryptonC-5_CCri	4955	5157	DNA/Crypton	c	0.2902	0.39	37
Ds_ctg222	338	838	hAT-N105_CPB	635	1093	DNA/hAT	c	0.3397	0.41	126
Ds_ctg222	10818	11057	hAT-15_LCh	1235	1471	DNA/hAT	c	0.4557	0.61	149
Ds_ctg222	14738	14916	Mariner-8_ROr	1356	1531	DNA/Mariner	c	0.3791	0.5269	80
Ds_ctg222	14917	15879	Mariner-1_AB	376	1329	DNA/Mariner	c	0.4451	0.61	710
Ds_ctg222	15880	16242	Mariner-7_SK	57	410	DNA/Mariner	c	0.2477	0.44	79
Ds_ctg223	1	96	Syrinx_DS	1204	1299	NonLTR/Jockey	d	0.9375	0.94	155
Ds_ctg223	152	1128	MARINER2_CE	231	1187	DNA/Mariner	c	0.4226	0.6135	702
Ds_ctg223	1129	1237	Mariner-1_DEr	145	258	DNA/Mariner	c	0.2957	0.44	31
Ds_ctg223	1238	1336	Hebe_Av	2999	3099	NonLTR/Jockey	d	0.3422	0.56	51
Ds_ctg223	1337	2537	Syrinx_DS	1297	2505	NonLTR/Jockey	d	0.9126	0.9271	1783
Ds_ctg224	89	154	Mariner1_GG	97	161	DNA/Mariner	d	0.3886	0.56	41
Ds_ctg224	173	1198	VENSMAR1	182	1204	DNA/Mariner	d	0.538	0.71	984
Ds_ctg224	1199	1345	Mariner-23_SSa	1431	1582	DNA/Mariner	d	0.2741	0.44	18
Ds_ctg225	2	326	Daphne_DS	972	1296	NonLTR	c	0.9351	0.97	529
Ds_ctg226	45	326	ITmD37D_Ele1	136	426	DNA/Mariner	c	0.3854	0.61	149
Ds_ctg229	369	524	Mariner-31_SSa	435	591	DNA/Mariner	d	0.4074	0.61	84
Ds_ctg229	525	782	Mariner-7_XT	565	818	DNA/Mariner	d	0.439	0.6464	164
Ds_ctg229	783	1774	Mariner-33_SSa	877	1882	DNA/Mariner	d	0.4529	0.6384	744
Ds_ctg231	2	1002	MARINCE1	174	1189	DNA/Mariner	c	0.3714	0.5198	481
Ds_ctg231	1009	1107	Mariner-1_OB	58	160	DNA/Mariner	c	0.3052	0.49	36
Ds_ctg232	2	326	Daphne_DS	972	1296	NonLTR	c	0.9351	0.97	529
Ds_ctg233	1417	1505	Mari2_Pca	782	858	DNA/Mariner	d	0.5135	0.66	50
Ds_ctg233	1506	1865	Mariner-N3_Crp	114	510	DNA/Mariner	d	0.5904	0.69	330
Ds_ctg233	3728	4069	CR1-2B_Crp	628	952	NonLTR/CR1	d	0.2715	0.45	58
Ds_ctg233	4070	4207	CR1-2_XT	719	856	NonLTR/CR1	d	0.2967	0.51	34
Ds_ctg233	4208	4360	CR1-3B_LMi	412	572	NonLTR/CR1	d	0.3234	0.51	63
Ds_ctg233	4361	4678	CR1-4_LMi	1061	1390	NonLTR/CR1	d	0.4074	0.61	215
Ds_ctg233	4697	4831	CR1-1C_CM	1449	1582	NonLTR/CR1	d	0.2609	0.45	29
Ds_ctg233	4832	5221	CR1-2_XT	1688	2080	NonLTR/CR1	d	0.3969	0.56	249
Ds_ctg235	37	135	DIRS-2E_CPB	827	935	LTR/DIRS	d	0.3469	0.45	27
Ds_ctg235	136	573	Gypsy-19_ADe-I	4866	5324	LTR/Gypsy	d	0.3267	0.44	120
Ds_ctg235	931	1136	Gypsy-125N_SBi-LTR	677	882	LTR/Gypsy	d	0.2875	0.39	24
Ds_ctg235	1137	1676	Gypsy-9_Mac-I	7960	8466	LTR/Gypsy	c	0.3605	0.42	120
Ds_ctg235	1677	2033	Pf_Skipper-11_I	413	766	LTR/Gypsy	c	0.2867	0.39	45
Ds_ctg237	120	1031	hAT-71_HM	1804	2800	DNA/hAT	c	0.2773	0.4926	229
Ds_ctg237	1038	1790	hAT-1_EcCG	998	1765	DNA/hAT	c	0.4157	0.6	448
Ds_ctg237	1791	1922	HAT-1_Mad	1132	1270	DNA/hAT	c	0.2694	0.46	34
Ds_ctg238	1513	1653	SAT-7_DR	29	166	Simple/Sat/SAT	d	0.3617	0.68	106
Ds_ctg238	2180	2359	TE-X-12_DR	946	1128	Multicopy_gene	c	0.377	0.51	118
Ds_ctg241	2233	2544	Helitron-4_PM	2844	3176	DNA/Helitron	d	0.3925	0.51	135
Ds_ctg241	3351	3626	Helitron-2_SBi	4274	4560	DNA/Helitron	d	0.3039	0.5	62
Ds_ctg241	3639	4996	Helitron-4_PM	3351	4751	DNA/Helitron	d	0.3703	0.5559	613
Ds_ctg241	4997	5167	Helitron-1_EPa	7156	7332	DNA/Helitron	d	0.3864	0.56	72
Ds_ctg242	610	681	Mariner-35_SSa	918	991	DNA/Mariner	d	0.4156	0.61	43
Ds_ctg242	685	1218	Mariner-1_SLL	986	1519	DNA/Mariner	d	0.4581	0.61	387
Ds_ctg245	1364	2178	L1-1_SP	401	1222	NonLTR/L1	c	0.3654	0.5151	397
Ds_ctg247	12959	13012	CR1-3_Lch	3914	3968	NonLTR/CR1	c	0.4148	0.5752	29
Ds_ctg247	13075	15792	CR1-Y	1632	4358	NonLTR/CR1	c	0.4478	0.5916	1828
Ds_ctg247	15793	16132	CR1-5_PSi	4012	4351	NonLTR/CR1	d	0.4233	0.5623	194
Ds_ctg247	17754	18740	AVMAR1	156	1133	DNA/Mariner	c	0.439	0.61	760
Ds_ctg247	18741	18920	Mariner-11_BM	33	213	DNA/Mariner	c	0.3282	0.51	70
Ds_ctg248	6637	7008	Rex6	3253	3615	NonLTR/R4	d	0.4262	0.58	178
Ds_ctg253	5	1777	RTEX-12_SK	1657	3459	NonLTR/RTEX	d	0.291	0.49	640
Ds_ctg253	1778	1885	RTEX-13_ACar	4312	4419	NonLTR/RTEX	d	0.3035	0.47	34
Ds_ctg255	346	1330	Mariner-75_HSal	194	1258	DNA/Mariner	c	0.3351	0.507	470
Ds_ctg255	1331	1429	Mariner-2_LHu	102	200	DNA/Mariner	c	0.3333	0.49	43
Ds_ctg257	522	1697	MARINER2_CE	6	1187	DNA/Mariner	d	0.4365	0.6	838
Ds_ctg257	1698	1799	Mariner-8_AC	1430	1536	DNA/Mariner	d	0.2955	0.5	26
Ds_ctg257	2770	3078	Mariner-27_EL	1354	1674	DNA/Mariner	d	0.3846	0.53	145
Ds_ctg257	6492	6579	Jockey-12_DAn	3183	3265	NonLTR/Jockey	d	0.3223	0.42	15
Ds_ctg257	6580	6735	L2-1_NVi	1670	1834	NonLTR/CR1	d	0.3252	0.5	53
Ds_ctg257	6741	7974	Syrinx_DS	1350	2583	NonLTR/Jockey	d	0.7287	0.815	1396
Ds_ctg259	15	208	Nimb-7_LMi	1362	1552	NonLTR/Nimb	d	0.2923	0.47	59
Ds_ctg259	209	1388	Syrinx_DS	6	1185	NonLTR/Jockey	d	0.9809	0.985	1957
Ds_ctg263	1822	2844	MARINER2_CE	168	1187	DNA/Mariner	c	0.3912	0.57	617
Ds_ctg263	2887	3009	Mariner-1_DF	1123	1250	DNA/Mariner	d	0.3193	0.498	44
Ds_ctg264	3004	3081	CR1-43_BF	489	564	NonLTR/CR1	d	0.3312	0.52	26
Ds_ctg264	3097	3423	CR1-3_NVi	2961	3284	NonLTR/CR1	c	0.3727	0.54	167
Ds_ctg264	3424	3559	Ingi-5_AC	2388	2520	NonLTR/Ingi	c	0.287	0.46	27
Ds_ctg264	3560	4018	Utopia-1_PT	3440	3853	NonLTR/NeSL	c	0.2937	0.5	134
Ds_ctg264	4936	5112	Mariner-83_HSal	1314	1498	DNA/Mariner	d	0.3514	0.48	65
Ds_ctg264	5119	5265	Mariner-12_HSal	644	799	DNA/Mariner	c	0.549	0.63	126
Ds_ctg264	10913	11759	Mariner-62_LMi	458	1307	DNA/Mariner	c	0.4263	0.5528	485
Ds_ctg264	11760	11859	Mariner-9_ACe	349	447	DNA/Mariner	c	0.3295	0.4846	30
Ds_ctg264	11860	12045	Mariner-N32_RPr	131	319	DNA/Mariner	c	0.4603	0.65	125
Ds_ctg268	12	83	Mariner-7_DEl	105	173	DNA/Mariner	d	0.3615	0.5401	37
Ds_ctg268	99	1144	MARINER2_CE	144	1187	DNA/Mariner	d	0.4327	0.613	764
Ds_ctg275	898	1203	MuDR-N116_OS	502	798	DNA/MuDR	d	0.4563	0.54	119
Ds_ctg275	3244	3489	Mariner-28_LSal	290	544	DNA/Mariner	c	0.4286	0.61	153
Ds_ctg278	530	867	RTE-2_EL	2016	2363	NonLTR/RTE	c	0.4001	0.526	189
Ds_ctg278	2111	2308	RTE-13_Lch	639	836	NonLTR/RTE	c	0.4848	0.64	143
Ds_ctg278	2898	2951	Mariner-1_SIn	724	777	DNA/Mariner	d	0.4107	0.64	47
Ds_ctg278	2955	3065	Mariner-71_LMi	931	1041	DNA/Mariner	c	0.7027	0.78	159
Ds_ctg279	118	777	Tc1-2_Lch	633	1301	DNA/Mariner	c	0.4126	0.56	367
Ds_ctg279	825	1123	Mariner-N39_DR	213	511	DNA/Mariner	c	0.4343	0.575	168
Ds_ctg282	5447	5719	Penelope-2_CGi	1565	1855	NonLTR/Penelope	c	0.4409	0.67	185
Ds_ctg282	5720	5983	Penelope-6_FoCa	1305	1555	NonLTR/Penelope	c	0.2892	0.5	68
Ds_ctg284	4629	5252	Merlin1_CI	728	1348	DNA/Merlin	d	0.4515	0.61	424
Ds_ctg284	5253	5354	Merlin-1_Psojae	1338	1440	DNA/Merlin	d	0.2983	0.47	18
Ds_ctg285	4885	5388	LINE1-11_OS	715	1233	NonLTR/L1	c	0.355	0.49	125
Ds_ctg286	4349	4504	MARINER2_CE	12	160	DNA/Mariner	d	0.3387	0.49	54
Ds_ctg286	4511	4732	SMAR33	199	420	DNA/Mariner	d	0.527	0.7	219
Ds_ctg286	6656	6820	LSU-rRNA_Hsa	4442	4606	Multicopy_gene/rRNA	c	0.8318	0.8603	236
Ds_ctg289	119	844	Sola3-1_EmiHux	3276	4013	DNA/Sola/Sola3	c	0.2992	0.39	120
Ds_ctg289	1765	2152	Mariner-N1_LCh	239	617	DNA/Mariner	c	0.4773	0.5703	219
Ds_ctg289	2153	2504	Mariner-N1_LCh	230	573	DNA/Mariner	d	0.45	0.56	196
Ds_ctg290	688	979	RLG_scTat_5_1-I	713	1008	LTR/Gypsy	d	0.3093	0.45	61
Ds_ctg290	980	1468	Sagan-1_AAn	2651	3133	DNA/Mariner	d	0.3293	0.42	130
Ds_ctg290	1469	2101	Gypsy-29-I_NVi	4200	4858	LTR/Gypsy	d	0.2863	0.4	55
Ds_ctg291	1587	1727	Carsat3	6	146	Simple/Sat	c	0.4255	0.51	108
Ds_ctg292	2486	2641	Carsat3	6	161	Simple/Sat	c	0.4423	0.54	117
Ds_ctg292	4072	4314	Mariner-N12_RPr	138	380	DNA/Mariner	c	0.4568	0.72	210
Ds_ctg292	4315	4419	Mariner-79_LMi	1354	1466	DNA/Mariner	d	0.3604	0.5	46
Ds_ctg292	11283	11438	Carsat3	6	161	Simple/Sat	c	0.4231	0.54	117
Ds_ctg292	21015	21389	Mariner-62_HSal	1188	1598	DNA/Mariner	d	0.3571	0.47	126
Ds_ctg292	22268	22447	TE-X-12_DR	961	1140	Multicopy_gene	d	0.45	0.55	135
Ds_ctg293	23	255	Mariner-9_HSal	923	1153	DNA/Mariner	d	0.5595	0.7129	228
Ds_ctg293	256	363	Mariner-N2_LHu	815	922	DNA/Mariner	d	0.3421	0.46	36
Ds_ctg293	474	935	Penelope-2_CGi	845	1339	NonLTR/Penelope	d	0.3312	0.53	197
Ds_ctg293	3166	3922	Mariner-3_PBa	233	997	DNA/Mariner	d	0.4285	0.5728	515
Ds_ctg295	7211	8309	Mariner-6_RPr	179	1294	DNA/Mariner	c	0.4058	0.6149	712
Ds_ctg295	8310	8498	Mariner-75_HSal	8	188	DNA/Mariner	c	0.2843	0.48	45
Ds_ctg296	2166	2333	Vingi-1_Lch	2758	2934	NonLTR/Vingi	d	0.5614	0.72	139
Ds_ctg296	5677	5904	Mariner-23_LCh	733	969	DNA/Mariner	d	0.4156	0.61	137
Ds_ctg296	12270	12401	Tad1-4_BoBo	3212	3345	NonLTR/Tad1	d	0.2892	0.45	15
Ds_ctg296	12406	12609	Gypsy-8_PSo-I	634	838	LTR/Gypsy	d	0.2967	0.38	29
Ds_ctg296	12610	12701	Gypsy-1_DAzt-I	6518	6606	LTR/Gypsy	d	0.3462	0.45	16
Ds_ctg296	12702	13703	Gypsy-125N_SBi-LTR	572	1636	LTR/Gypsy	d	0.3187	0.44	204
Ds_ctg296	13704	13781	hAT-N34_PaM	712	798	DNA/hAT	d	0.3077	0.44	19
Ds_ctg297	280	372	Sat-3_DMel	18	110	Simple/Sat	d	0.2569	0.5	28
Ds_ctg297	373	438	Sat-3B_DMel	41	107	Simple/Sat	d	0.3587	0.58	30
Ds_ctg297	439	672	Gypsy-13_RO-I	1106	1312	LTR/Gypsy	d	0.4286	0.57	130
Ds_ctg297	5457	5873	hAT-N105_CPB	795	1202	DNA/hAT	c	0.3669	0.46	122
Ds_ctg297	5874	5984	MuDR-N293_OS	780	891	DNA/MuDR	d	0.2905	0.39	25
Ds_ctg298	3899	5041	AVMAR1A	11	1144	DNA/Mariner	d	0.4459	0.6	848
Ds_ctg298	5042	5119	Mariner-6_DF	1215	1294	DNA/Mariner	d	0.3232	0.54	36
Ds_ctg299	2122	2289	SMAR33	196	363	DNA/Mariner	c	0.5179	0.73	165
Ds_ctg299	3901	4032	Mariner-N12_Crp	28	159	DNA/Mariner	d	0.6136	0.73	141
Ds_ctg299	10847	11437	Mariner-83_HSal	1023	1622	DNA/Mariner	c	0.3166	0.49	243
Ds_ctg299	11438	11548	Mariner-101_HSal	2632	2742	DNA/Mariner	d	0.2869	0.45	34
Ds_ctg299	14026	15031	Mariner-73_HSal	194	1213	DNA/Mariner	d	0.3902	0.5809	599
Ds_ctg299	15032	15109	MARINER_HC	1161	1240	DNA/Mariner	d	0.3915	0.53	43
Ds_ctg299	25599	25655	SMAR26	1129	1187	DNA/Mariner	c	0.4344	0.61	42
Ds_ctg299	25656	26713	MARINER2_CE	126	1187	DNA/Mariner	c	0.4455	0.6243	804
Ds_ctg299	26714	26800	Mariner1_BT	1181	1268	DNA/Mariner	d	0.3349	0.4567	30
Ds_ctg299	27495	28391	Helitron-1_HM	3549	4442	DNA/Helitron	c	0.3776	0.51	349
Ds_ctg299	28392	28496	Helitron-1_AC	4799	4906	DNA/Helitron	c	0.2806	0.49	17
Ds_ctg299	28661	28885	Mariner-9_PH	324	551	DNA/Mariner	d	0.3684	0.62	126
Ds_ctg299	28903	29064	Mariner-4_ACe	347	508	DNA/Mariner	d	0.4815	0.63	130
Ds_ctg299	30742	31401	MuDR-1B_LSal	2858	3532	DNA/MuDR	c	0.3348	0.5	277
Ds_ctg303	4180	4275	Expander	2018	2110	NonLTR/RTE	d	0.3571	0.52	28
Ds_ctg303	4276	4695	RTE-13_Lch	1969	2403	NonLTR/RTE	d	0.4296	0.57	199
Ds_ctg304	513	668	Carsat3	6	161	Simple/Sat	c	0.4231	0.54	117
Ds_ctg305	4348	4497	Carsat3	6	152	Simple/Sat	c	0.42	0.52	104
Ds_ctg305	7493	7621	Carsat3	24	152	Simple/Sat	c	0.4651	0.6	107
Ds_ctg305	9131	9271	Carsat3	6	146	Simple/Sat	c	0.4255	0.51	108
Ds_ctg306	5750	6124	Mariner-62_HSal	1188	1598	DNA/Mariner	d	0.3571	0.47	126
Ds_ctg306	7003	7182	TE-X-12_DR	961	1140	Multicopy_gene	d	0.45	0.55	135
Ds_ctg307	137	601	RTEX-19_SK	3167	3637	NonLTR/RTEX	d	0.2774	0.46	138
Ds_ctg308	1	2494	Syrinx_DS	14	2519	NonLTR/Jockey	c	0.9036	0.9277	3776
Ds_ctg308	2495	3418	Nimb-36_LMi	1185	2177	NonLTR/Nimb	c	0.2481	0.42	178
Ds_ctg308	4580	5398	Ginger1-9_HM	2274	3122	DNA/Ginger1	c	0.36	0.54	316
Ds_ctg308	6642	6884	Ginger1-6_HM	1627	1878	DNA/Ginger1	c	0.439	0.6	159
Ds_ctg308	7075	7231	Gypsy-63B_CCri-I	6023	6189	LTR/Gypsy	c	0.2716	0.47	50
Ds_ctg308	7232	7329	Ginger1-3_HM	1061	1159	DNA/Ginger1	d	0.4208	0.576	57
Ds_ctg308	7330	7575	Ginger1-6_HM	1339	1587	DNA/Ginger1	c	0.506	0.78	243
Ds_ctg308	7576	7821	ERV1-3-I_BT	6054	6285	ERV/ERV1	c	0.2895	0.49	40
Ds_ctg308	7861	8115	Ginger1-8_HM	844	1098	DNA/Ginger1	c	0.5294	0.76	270
Ds_ctg308	8116	8328	Gypsy3-VV_I	4417	4649	LTR/Gypsy	c	0.3429	0.49	77
Ds_ctg308	8607	8834	Gypsy-5_ACe-I	3477	3710	LTR/Gypsy	c	0.4026	0.57	140
Ds_ctg309	3	64	CR1-60_HM	2025	2086	NonLTR/CR1	d	0.404	0.525	29
Ds_ctg309	86	1960	CR1-1_PSi	2269	4300	NonLTR/CR1	c	0.4486	0.6542	1482
Ds_ctg309	1979	4891	RTEX-12_SK	88	3006	NonLTR/RTEX	c	0.3176	0.51	1241
Ds_ctg309	4892	5284	RTEX-6_RPr	1069	1460	NonLTR/RTEX	c	0.2577	0.46	59
Ds_ctg309	5285	5866	Tx1-3_BF	622	1185	NonLTR/Tx1	c	0.3177	0.54	173
Ds_ctg310	2230	2731	Harbinger-2B_CGi	167	682	DNA/Harbinger	c	0.4333	0.617	273
Ds_ctg312	1166	1909	P-15_LSal	1837	2622	DNA/P	d	0.2738	0.44	129
Ds_ctg312	2311	3453	Mariner-50_LSal	64	1209	DNA/Mariner	d	0.5413	0.7076	1059
Ds_ctg312	3454	3516	Mariner-22_LSal	817	880	DNA/Mariner	d	0.4477	0.65	44
Ds_ctg315	12857	14041	MARINER2_CE	3	1187	DNA/Mariner	d	0.401	0.59	812
Ds_ctg315	14042	14148	DNA8-1_RPr	1357	1461	DNA	d	0.4015	0.55	35
Ds_ctg315	26881	26946	Vingi-29_LMi	1600	1664	NonLTR/Vingi	d	0.4661	0.64	51
Ds_ctg315	26977	27081	Vingi-4_CPB	2082	2186	NonLTR/Vingi	c	0.5	0.68	93
Ds_ctg315	27082	28509	Vingi-5_PM	75	1493	NonLTR/Vingi	c	0.563	0.72	1412
Ds_ctg320	2165	2665	MuDR-2_LSal	708	1208	DNA/MuDR	d	0.2544	0.38	116
Ds_ctg323	431	499	ITmD37D_Ele7	1162	1227	DNA/Mariner	c	0.3306	0.52	35
Ds_ctg323	500	817	Mariner-5_BM	877	1194	DNA/Mariner	c	0.5283	0.71	313
Ds_ctg323	1778	1885	CR1-5_LVa	1966	2075	NonLTR/CR1	d	0.2587	0.4664	29
Ds_ctg323	1928	4178	CR1-3_PSi	1491	3737	NonLTR/CR1	d	0.4462	0.6237	1555
Ds_ctg323	4179	4334	CR1-49_HM	4351	4502	NonLTR/CR1	d	0.3951	0.57	78
Ds_ctg323	4363	4413	MAR1_BM	633	683	DNA/Mariner	c	0.5238	0.69	37
Ds_ctg323	4414	4898	Mariner-5_BM	169	642	DNA/Mariner	c	0.5543	0.6377	379
Ds_ctg324	524	682	Novosib-6_CR	2878	3036	DNA/Novosib	d	0.4906	0.55	140
Ds_ctg324	14966	15604	Gypsy-14_ATr-LTR	1790	2422	LTR/Gypsy	d	0.2311	0.44	134
Ds_ctg325	1373	1633	TE-X-12_DR	940	1191	Multicopy_gene	d	0.3953	0.52	155
Ds_ctg328	5197	5262	Mariner-4_BM	204	269	DNA/Mariner	d	0.3724	0.5254	32
Ds_ctg328	5263	6263	Mariner-1_DPe	222	1222	DNA/Mariner	c	0.4051	0.5622	561
Ds_ctg328	6264	6386	Mariner-5_HSal	106	224	DNA/Mariner	c	0.3305	0.48	43
Ds_ctg329	3543	4016	Mariner-2_PM	1947	2389	DNA/Mariner	c	0.3348	0.55	161
Ds_ctg329	4017	5691	SMAR13	1150	2811	DNA/Mariner	c	0.5113	0.6868	1399
Ds_ctg329	5692	5778	POGO	250	326	DNA/Mariner	c	0.3188	0.5433	28
Ds_ctg330	3583	4056	Mariner-2_PM	1947	2389	DNA/Mariner	c	0.3348	0.55	161
Ds_ctg330	4057	5731	SMAR13	1150	2811	DNA/Mariner	c	0.5113	0.6868	1399
Ds_ctg330	5732	5818	POGO	250	326	DNA/Mariner	c	0.3188	0.5433	28
Ds_ctg331	9455	9970	SETARIA1	287	784	DNA	d	0.3926	0.44	130
Ds_ctg331	19222	19785	ERV10_MD_I	6462	7034	ERV/ERV1	c	0.3557	0.48	126
Ds_ctg331	22709	23187	Utopia-2_CPB	434	902	NonLTR/NeSL	d	0.3086	0.39	62
Ds_ctg331	23188	23418	RETRO2_I	8391	8638	LTR/Gypsy	d	0.4231	0.47	76
Ds_ctg331	23419	23697	hATv-2N1_EHux	1248	1511	DNA/hAT	d	0.4176	0.48	158
Ds_ctg331	23698	23767	Copia-7_PTrit-I	3039	3112	LTR/Copia	d	0.311	0.4698	16
Ds_ctg332	306	964	MARINER2_CE	126	794	DNA/Mariner	d	0.3771	0.5185	312
Ds_ctg332	1152	1628	CR1-H	4208	4684	NonLTR/CR1	c	0.3774	0.51	203
Ds_ctg332	1629	1826	CR1-X3_Pass	3647	3844	NonLTR/CR1	c	0.3425	0.49	57
Ds_ctg332	3752	3841	CR1-85_HM	1743	1834	NonLTR/CR1	d	0.3535	0.52	30
Ds_ctg332	3869	3949	HER_LINE	445	525	NonLTR/CR1	c	0.4148	0.57	53
Ds_ctg332	3950	4402	CR1-2_HRo	2867	3319	NonLTR/CR1	c	0.4768	0.62	346
Ds_ctg332	4430	4528	Mariner-30_RPr	1132	1237	DNA/Mariner	c	0.4103	0.59	54
Ds_ctg332	4529	4807	VENSMAR1	845	1123	DNA/Mariner	c	0.5914	0.75	295
Ds_ctg332	4820	4894	Mariner-36_HSal	1022	1094	DNA/Mariner	d	0.4035	0.54	41
Ds_ctg332	7454	7507	EnSpm-26_CCri	1665	1718	DNA/EnSpm/CACTA	d	0.4706	0.59	37
Ds_ctg332	7508	7885	EnSpm-12_CCri	7415	7792	DNA/EnSpm/CACTA	c	0.378	0.53	199
Ds_ctg332	8969	9741	MARINER2_CE	12	794	DNA/Mariner	d	0.3585	0.4893	317
Ds_ctg332	9929	10405	CR1-H	4208	4684	NonLTR/CR1	c	0.3774	0.51	203
Ds_ctg332	10406	10603	CR1-X3_Pass	3647	3844	NonLTR/CR1	c	0.3425	0.49	57
Ds_ctg332	12529	12618	CR1-85_HM	1743	1834	NonLTR/CR1	d	0.3535	0.52	30
Ds_ctg332	12646	12726	HER_LINE	445	525	NonLTR/CR1	c	0.4148	0.57	53
Ds_ctg332	12727	13179	CR1-2_HRo	2867	3319	NonLTR/CR1	c	0.4768	0.62	346
Ds_ctg332	13207	13305	Mariner-30_RPr	1132	1237	DNA/Mariner	c	0.4103	0.59	54
Ds_ctg332	13306	13584	VENSMAR1	845	1123	DNA/Mariner	c	0.5914	0.75	295
Ds_ctg332	13597	13671	Mariner-36_HSal	1022	1094	DNA/Mariner	d	0.4035	0.54	41
Ds_ctg332	16231	16284	EnSpm-26_CCri	1665	1718	DNA/EnSpm/CACTA	d	0.4706	0.59	37
Ds_ctg332	16285	16662	EnSpm-12_CCri	7415	7792	DNA/EnSpm/CACTA	c	0.378	0.53	199
Ds_ctg332	17746	18518	MARINER2_CE	12	794	DNA/Mariner	d	0.3585	0.4893	317
Ds_ctg332	18706	19182	CR1-H	4208	4684	NonLTR/CR1	c	0.3774	0.51	203
Ds_ctg332	19183	19380	CR1-X3_Pass	3647	3844	NonLTR/CR1	c	0.3425	0.49	57
Ds_ctg332	21382	21501	CR1-4_PSi	2910	3029	NonLTR/CR1	c	0.3927	0.53	64
Ds_ctg332	21502	21954	CR1-2_HRo	2867	3319	NonLTR/CR1	c	0.4768	0.62	346
Ds_ctg332	21982	22080	Mariner-30_RPr	1132	1237	DNA/Mariner	c	0.4103	0.59	54
Ds_ctg332	22081	22359	VENSMAR1	845	1123	DNA/Mariner	c	0.5914	0.75	295
Ds_ctg332	22372	22446	Mariner-36_HSal	1022	1094	DNA/Mariner	d	0.4035	0.54	41
Ds_ctg332	25006	25059	EnSpm-26_CCri	1665	1718	DNA/EnSpm/CACTA	d	0.4706	0.59	37
Ds_ctg332	25060	25437	EnSpm-12_CCri	7415	7792	DNA/EnSpm/CACTA	c	0.378	0.53	199
Ds_ctg332	26521	27293	MARINER2_CE	12	794	DNA/Mariner	d	0.3585	0.4893	317
Ds_ctg332	27481	27957	CR1-H	4208	4684	NonLTR/CR1	c	0.3774	0.51	203
Ds_ctg332	27958	28155	CR1-X3_Pass	3647	3844	NonLTR/CR1	c	0.3425	0.49	57
Ds_ctg332	30081	30170	CR1-85_HM	1743	1834	NonLTR/CR1	d	0.3535	0.52	30
Ds_ctg332	30198	30278	HER_LINE	445	525	NonLTR/CR1	c	0.4148	0.57	53
Ds_ctg332	30279	30731	CR1-2_HRo	2867	3319	NonLTR/CR1	c	0.4768	0.62	346
Ds_ctg332	30759	30857	Mariner-30_RPr	1132	1237	DNA/Mariner	c	0.4103	0.59	54
Ds_ctg332	30858	31136	VENSMAR1	845	1123	DNA/Mariner	c	0.5914	0.75	295
Ds_ctg332	31149	31223	Mariner-36_HSal	1022	1094	DNA/Mariner	d	0.4035	0.54	41
Ds_ctg332	33783	33836	EnSpm-26_CCri	1665	1718	DNA/EnSpm/CACTA	d	0.4706	0.59	37
Ds_ctg332	33837	34214	EnSpm-12_CCri	7415	7792	DNA/EnSpm/CACTA	c	0.378	0.53	199
Ds_ctg332	35298	36070	MARINER2_CE	12	794	DNA/Mariner	d	0.3585	0.4893	317
Ds_ctg332	36258	36734	CR1-H	4208	4684	NonLTR/CR1	c	0.3774	0.51	203
Ds_ctg332	36735	36932	CR1-X3_Pass	3647	3844	NonLTR/CR1	c	0.3425	0.49	57
Ds_ctg332	38989	39177	CR1-X3_Pass	3647	3835	NonLTR/CR1	d	0.3425	0.49	54
Ds_ctg332	39187	39663	CR1-H	4208	4684	NonLTR/CR1	d	0.3774	0.51	203
Ds_ctg332	39851	40623	MARINER2_CE	12	794	DNA/Mariner	c	0.3585	0.4893	317
Ds_ctg332	41707	42084	EnSpm-12_CCri	7415	7792	DNA/EnSpm/CACTA	d	0.378	0.53	199
Ds_ctg332	42085	42138	EnSpm-26_CCri	1665	1718	DNA/EnSpm/CACTA	c	0.4706	0.59	37
Ds_ctg332	44689	44754	Mariner-16_LHu	738	803	DNA/Mariner	d	0.3333	0.56	33
Ds_ctg332	44785	45063	VENSMAR1	845	1123	DNA/Mariner	d	0.5914	0.75	295
Ds_ctg332	45064	45171	CR1-9_HM	1651	1758	NonLTR/Crack	d	0.29	0.48	37
Ds_ctg332	45172	45642	CR1-8_CM	2788	3255	NonLTR/CR1	d	0.5096	0.64	379
Ds_ctg332	45643	45840	CR1-85_HM	2157	2360	NonLTR/CR1	d	0.3535	0.52	65
Ds_ctg332	47860	47949	CR1-5_AMi	2797	2886	NonLTR/CR1	d	0.3247	0.53	27
Ds_ctg332	47962	48438	CR1-H	4208	4684	NonLTR/CR1	d	0.3774	0.51	203
Ds_ctg333	237	3579	Dong-1_MMa	447	3809	NonLTR/Loa	c	0.368	0.5857	1922
Ds_ctg333	3580	3657	R4-1_AC	216	292	NonLTR/R4	c	0.3554	0.5518	35
Ds_ctg333	5684	5776	Penelope-4_SIn	2109	2200	NonLTR/Penelope	d	0.2941	0.51	30
Ds_ctg333	5804	6085	Penelope-9_ACar	1370	1672	NonLTR/Penelope	d	0.3814	0.64	162
Ds_ctg333	6089	6205	Penelope-4_LG	1677	1798	NonLTR/Penelope	d	0.3139	0.5	39
Ds_ctg333	6604	6858	Penelope-2_CGi	467	718	NonLTR/Penelope	d	0.3571	0.6	136
Ds_ctg333	6859	6964	Penelope2_XT	462	565	NonLTR/Penelope	d	0.257	0.46	14
Ds_ctg333	6965	8206	Penelope-1_DR	1783	3021	NonLTR/Penelope	d	0.2826	0.46	253
Ds_ctg333	9643	9828	Penelope-7_PH	768	945	NonLTR/Penelope	d	0.2482	0.43	21
Ds_ctg333	9829	10131	Penelope-1_EuTe	937	1224	NonLTR/Penelope	c	0.3514	0.53	117
Ds_ctg333	10132	10560	Penelope-2_CGi	1535	1975	NonLTR/Penelope	c	0.3958	0.63	270
Ds_ctg333	10561	11118	Penelope-2_ADi	1590	2133	NonLTR/Penelope	d	0.29	0.5	124
Ds_ctg333	11119	11250	Penelope-4_SIn	780	903	NonLTR/Penelope	c	0.2306	0.46	16
Ds_ctg333	12172	12267	Penelope-6_FoCa	912	1001	NonLTR/Penelope	d	0.262	0.47	16
Ds_ctg333	12268	12825	Penelope-2_ADi	1030	1572	NonLTR/Penelope	d	0.29	0.5	124
Ds_ctg333	12826	13254	Penelope-2_CGi	1535	1975	NonLTR/Penelope	d	0.3958	0.63	270
Ds_ctg333	13255	13557	Penelope-1_EuTe	937	1224	NonLTR/Penelope	d	0.3514	0.53	117
Ds_ctg333	13558	13743	Penelope-7_PH	1807	1985	NonLTR/Penelope	d	0.2482	0.43	21
Ds_ctg333	31833	32033	Mariner-3_RPr	990	1190	DNA/Mariner	c	0.4328	0.61	133
Ds_ctg333	32034	32138	Mariner-9_PH	1074	1181	DNA/Mariner	c	0.3462	0.5	45
Ds_ctg333	33836	34216	hAT-75_HM	1590	1958	DNA/hAT	c	0.3254	0.6	138
Ds_ctg333	34323	34499	hAT-40_DR	314	499	DNA/hAT	c	0.35	0.62	131
Ds_ctg333	34500	34769	hAT-33_SSa	123	390	DNA/hAT	c	0.3425	0.51	80
Ds_ctg333	35284	35379	Mariner-16_RPr	62	157	DNA/Mariner	d	0.3579	0.55	47
Ds_ctg333	35455	36535	Mariner1_GG	235	1326	DNA/Mariner	d	0.4892	0.6264	798
Ds_ctg334	15	245	TE-X-12_DR	1021	1239	Multicopy_gene	c	0.3947	0.54	146
Ds_ctg334	17671	17808	X4b_DNA	1	141	DNA	c	0.4894	0.6	107
Ds_ctg334	33179	33421	Tc1-N1_MD	233	466	DNA/Mariner	c	0.4125	0.56	118
Ds_ctg334	37062	37214	Mariner-13_HSal	27	181	DNA/Mariner	d	0.3948	0.64	99
Ds_ctg334	37215	38225	AVMAR1	141	1142	DNA/Mariner	d	0.4657	0.67	839
Ds_ctg334	38238	38291	DESMAR1	1225	1279	DNA/Mariner	d	0.4106	0.6	35
Ds_ctg335	2181	2459	Gypsy-47_BRa-I	3019	3299	LTR/Gypsy	d	0.2821	0.45	44
Ds_ctg335	2460	2567	Gypsy-32_LVa-I	5202	5314	LTR/Gypsy	c	0.2876	0.51	28
Ds_ctg335	2649	3116	Gypsy-9_PBa-I	3085	3558	LTR/Gypsy	c	0.3734	0.63	264
Ds_ctg335	3578	3646	Mariner-1_OB	94	162	DNA/Mariner	d	0.3091	0.47	27
Ds_ctg335	3647	4522	Mariner-5_DK	173	1033	DNA/Mariner	d	0.3345	0.53	430
Ds_ctg335	6789	7082	TE-X-12_DR	946	1248	Multicopy_gene	c	0.41	0.57	215
Ds_ctg335	8023	8340	TE-X-12_DR	770	1077	Multicopy_gene	c	0.449	0.5654	246
Ds_ctg335	25073	25186	X5a_DNA	41	154	DNA	c	0.5789	0.68	107
Ds_ctg335	25766	25903	X4b_DNA	1	141	DNA	c	0.4894	0.6	107
Ds_ctg336	53	1666	Copia-7-I_DR	1476	3131	LTR/Copia	d	0.3598	0.46	535
Ds_ctg336	1667	1795	Gypsy-11_Sit-I	9221	9349	LTR/Gypsy	d	0.2668	0.35	16
Ds_ctg336	23435	23542	Mariner-42_HSal	88	194	DNA/Mariner	d	0.4191	0.6	72
Ds_ctg336	23561	24574	Mariner-73_HSal	197	1222	DNA/Mariner	d	0.4575	0.67	799
Ds_ctg336	24575	24628	DESMAR1	1225	1279	DNA/Mariner	d	0.4022	0.58	33
Ds_ctg336	31653	32636	Gypsy-26_PSo-I	8784	9779	LTR/Gypsy	d	0.3262	0.41	151
Ds_ctg336	36147	37016	Harbinger-N51_OS	126	953	DNA/Harbinger	d	0.3285	0.4	124
Ds_ctg337	5032	5130	Nimb-15_LMi	3157	3256	NonLTR/Nimb	d	0.3058	0.47	29
Ds_ctg337	5149	5220	I-3_DR	2998	3066	NonLTR/Nimb	d	0.3484	0.54	28
Ds_ctg337	5221	5898	Syrinx_DS	1309	1983	NonLTR/Jockey	d	0.7566	0.81	806
Ds_ctg337	5965	6276	SART-9_APi	2125	2442	NonLTR/R1	d	0.2691	0.44	45
Ds_ctg337	6553	6633	CR1-2_DBp	3466	3541	NonLTR/CR1	d	0.2658	0.51	21
Ds_ctg337	6655	7546	Syrinx_DS	1975	2860	NonLTR/Jockey	d	0.5986	0.685	719
Ds_ctg337	7547	7691	Mariner-61_LMi	1167	1311	DNA/Mariner	d	0.549	0.67	120
Ds_ctg337	15379	15729	DNA9-2_FV	663	1019	DNA	c	0.3913	0.51	135
Ds_ctg337	26440	26955	SETARIA1	287	784	DNA	d	0.3926	0.44	130
Ds_ctg338	2955	3965	AVMAR1	141	1142	DNA/Mariner	c	0.4657	0.67	839
Ds_ctg338	3966	4118	Mariner-13_HSal	27	181	DNA/Mariner	c	0.3948	0.64	99
Ds_ctg338	7759	8001	Tc1-N1_MD	233	466	DNA/Mariner	d	0.4125	0.56	118
Ds_ctg338	23370	23507	X4b_DNA	1	141	DNA	d	0.4894	0.6	107
Ds_ctg338	40924	41241	TE-X-12_DR	770	1077	Multicopy_gene	d	0.449	0.5654	246
Ds_ctg339	1885	2061	HARBINGER3_DR	149	336	DNA/Harbinger	d	0.3681	0.52	58
Ds_ctg339	2089	2361	Harbinger-2B_CGi	170	457	DNA/Harbinger	d	0.4574	0.65	173
Ds_ctg339	2362	2427	Harbinger-19_CGi	486	556	DNA/Harbinger	d	0.3839	0.63	35
Ds_ctg339	5004	5949	CR1-4_LCh	599	1523	NonLTR/CR1	d	0.2992	0.497	307
Ds_ctg339	5950	6419	CR1-1_MUn	3836	4309	NonLTR/CR1	d	0.579	0.7137	427
Ds_ctg339	24957	25058	Mariner-48_HSal	572	674	DNA/Mariner	d	0.2458	0.43	19
Ds_ctg339	25125	25907	Mariner1_GG	334	1122	DNA/Mariner	c	0.3779	0.57	411
Ds_ctg339	25908	26030	Mariner-8_LHu	179	302	DNA/Mariner	c	0.2694	0.44	18
Ds_ctg340	1758	1997	Sola2-2_SIn	2039	2268	DNA/Sola/Sola2	d	0.3218	0.46	73
Ds_ctg340	1998	2054	Sola2-1_CTe	2327	2383	DNA/Sola/Sola2	d	0.4124	0.55	33
Ds_ctg340	2055	2285	Sola2-12_LMi	991	1221	DNA/Sola/Sola2	d	0.5325	0.62	190
Ds_ctg340	2286	2438	Sola2-4_LMi	3050	3200	DNA/Sola/Sola2	d	0.3165	0.5	55
Ds_ctg340	9344	11042	Mariner-1_MMa	411	2090	DNA/Mariner	d	0.5267	0.712	1467
Ds_ctg340	11043	11501	Mariner-2_PM	1961	2389	DNA/Mariner	d	0.3348	0.55	156
Ds_ctg341	10152	10307	SMAR33	1150	1317	DNA/Mariner	c	0.4444	0.7	126
Ds_ctg341	10336	10518	SMAR33	181	363	DNA/Mariner	c	0.5082	0.69	164
Ds_ctg341	12926	13078	Mariner-N3_PPo	50	191	DNA/Mariner	d	0.3008	0.5	52
Ds_ctg341	13079	14097	AVMAR1	126	1142	DNA/Mariner	d	0.454	0.6467	804
Ds_ctg341	14098	14163	DESMAR1	1214	1279	DNA/Mariner	d	0.47	0.67	49
Ds_ctg341	15539	15940	Mariner-6_ACe	865	1266	DNA/Mariner	c	0.5672	0.7	376
Ds_ctg341	15995	16084	Mariner-N25_LSal	410	498	DNA/Mariner	d	0.4797	0.64	66
Ds_ctg341	16085	16408	Mariner-6_ACe	865	1191	DNA/Mariner	d	0.6422	0.76	365
Ds_ctg341	22572	22649	MARINER2_DM	194	269	DNA/Mariner	d	0.4255	0.49	33
Ds_ctg341	22650	22832	Mariner-3_RPr	219	410	DNA/Mariner	c	0.4839	0.6	125
Ds_ctg341	25030	25404	Mariner-62_LMi	555	884	DNA/Mariner	c	0.3652	0.54	144
Ds_ctg341	29063	29590	Tx1-2_PM	2716	3234	NonLTR/Tx1	c	0.2955	0.48	204
Ds_ctg341	29591	29859	L1-81_DR	1590	1858	NonLTR/L1	c	0.3431	0.52	121
Ds_ctg341	29932	30609	TX1	1382	2046	NonLTR/L1	c	0.2614	0.43	109
Ds_ctg341	30610	30867	R1-1_LMi	254	505	NonLTR/R1	c	0.4235	0.59	183
Ds_ctg341	34179	34355	HARBINGER3_DR	149	336	DNA/Harbinger	d	0.3681	0.52	58
Ds_ctg341	34383	34655	Harbinger-2B_CGi	170	457	DNA/Harbinger	d	0.4574	0.65	173
Ds_ctg341	34656	34721	Harbinger-19_CGi	486	556	DNA/Harbinger	d	0.3839	0.63	35
